# Supplementary material for: N,N′-Bis(2-ammonio­benz­yl)ethane-1,2-diammonium–nitrate–perchlorate (1/1.5/2.5)
Source: Acta Crystallogr Sect E Struct Rep Online. 2009 Nov 4;65(Pt 12):o2995. doi: 10.1107/S160053680904519X (PMC2972165; doi:10.1107/S160053680904519X)
Supplement: Supplementary file 1 [file e-65-o2995-sup1.cif]

##############################################################################
###                                                                        ###
###        Electronic paper (Acta Crystallographica Section E)             ###
###                                                                        ###
##############################################################################
#                                                                            #
# This CIF contains the data in a paper accepted for publication in Acta     #
# Crystallographica Section E. It conforms to the requirements of Notes      #
# for Authors for Section E, and has been peer reviewed under the auspices   #
# of the IUCr Commission on Journals.                                        #
#                                                                            #
# Full details of the Crystallographic Information File format               #
# are given in the paper "The Crystallographic Information File (CIF):       #
# a New Standard Archive File for Crystallography" by S. R. Hall, F. H.      #
# Allen and I. D. Brown [Acta Cryst. (1991), A47, 655-685].                  #
#                                                                            #
# The current version of the core CIF dictionary is obtainable from          #
# ftp://ftp.iucr.org/pub/cif_core.dic. The current version number is 2.4.    #
#                                                                            #
# Software is freely available for graphical display of the structure(s) in  #
# this CIF.  For information consult the CIF home page http://www.iucr.org/  #
# cif/home.html                                                              #
#                                                                            #
# This file may be used for bona fide research purposes within the           #
# scientific community so long as proper attribution is given to the journal # 
# article from which it was obtained.                                        #
#                                                                            #
##############################################################################
                                             
data_I
_audit_creation_method     SHELXTL-Plus
_chemical_name_systematic
;
<i>N</i>,<i>N</i>'-Bis(2-ammoniobenzyl)ethane-1,2-diammonium--nitrate--
perchlorate (1/1.5/2.5)
;
_chemical_name_common     ?
_chemical_formula_moiety     'C16 H26 N4 4+, 2.5(Cl O4 -), 1.5(N O3 -)'
_chemical_formula_sum     'C16 H26 Cl2.50 N5.50 O14.50'
_chemical_formula_iupac     'C16 H26 N4 4+, 2.5Cl O4 -, 1.5N O3 -'
_chemical_formula_weight     616.05
_chemical_melting_point     ?
_symmetry_cell_setting     monoclinic
_symmetry_space_group_name_H-M     'P 21/n'
_symmetry_space_group_name_Hall     '-P 2yn'
loop_
    _symmetry_equiv_pos_as_xyz
    'x, y, z'
    '-x+1/2, y+1/2, -z+1/2'
    '-x, -y, -z'
    'x-1/2, -y-1/2, z-1/2'
_cell_length_a     8.427(3)
_cell_length_b     12.637(3)
_cell_length_c     11.834(3)
_cell_angle_alpha     90.00
_cell_angle_beta     106.97(2)
_cell_angle_gamma     90.00
_cell_volume     1205.4(6)
_cell_formula_units_Z     2
_cell_measurement_reflns_used     73
_cell_measurement_theta_min     4.95
_cell_measurement_theta_max     12.43
_cell_measurement_temperature     298.0(10)
_cell_measurement_pressure     101(2)
_exptl_crystal_description     irregular
_exptl_crystal_colour     'pale yellow'
_exptl_crystal_size_max     0.6
_exptl_crystal_size_mid     0.4
_exptl_crystal_size_min     0.4
_exptl_crystal_density_diffrn     1.697
_exptl_crystal_density_meas     ?
_exptl_crystal_density_method     'not measured'
_exptl_crystal_F_000     638
_exptl_absorpt_coefficient_mu     0.411
_exptl_absorpt_correction_type     none
_exptl_absorpt_process_details     ?
_exptl_absorpt_correction_T_min     ?
_exptl_absorpt_correction_T_max     ?
_exptl_special_details
;
;
_diffrn_ambient_temperature     298.0(10)
_diffrn_radiation_type     MoK\a
_diffrn_radiation_wavelength     0.71073
_diffrn_radiation_source     'fine-focus sealed tube'
_diffrn_radiation_monochromator     graphite
_diffrn_measurement_device_type     'Siemens P4'
_diffrn_measurement_method     \w
_diffrn_detector_area_resol_mean     ?
_diffrn_reflns_number     6392
_diffrn_reflns_av_R_equivalents     0.0573
_diffrn_reflns_av_sigmaI/netI     0.0437
_diffrn_reflns_theta_min     2.42
_diffrn_reflns_theta_max     25.05
_diffrn_reflns_theta_full     25.05
_diffrn_measured_fraction_theta_max     0.998
_diffrn_measured_fraction_theta_full     0.998
_diffrn_reflns_limit_h_min     -10
_diffrn_reflns_limit_h_max     10
_diffrn_reflns_limit_k_min     -15
_diffrn_reflns_limit_k_max     15
_diffrn_reflns_limit_l_min     -14
_diffrn_reflns_limit_l_max     14
_diffrn_standards_number     3
_diffrn_standards_interval_count     97
_diffrn_standards_interval_time     ?
_diffrn_standards_decay_%     <1
loop_
    _diffrn_standard_refln_index_h
    _diffrn_standard_refln_index_k
    _diffrn_standard_refln_index_l
    -1 1 -2
    -1 0 3
    -2 0 2
_refine_special_details
;
;
_reflns_number_total     2125
_reflns_number_gt     1757
_reflns_threshold_expression     I>2\s(I)
_refine_ls_structure_factor_coef     Fsqd
_refine_ls_matrix_type     full
_refine_ls_R_factor_all     0.0639
_refine_ls_R_factor_gt     0.0504
_refine_ls_wR_factor_gt     0.1131
_refine_ls_wR_factor_ref     0.1192
_refine_ls_goodness_of_fit_ref     1.139
_refine_ls_restrained_S_all     1.139
_refine_ls_number_reflns     2125
_refine_ls_number_parameters     218
_refine_ls_number_restraints     8
_refine_ls_number_constraints     0
_refine_ls_hydrogen_treatment     constr
_refine_ls_weighting_scheme     calc
_refine_ls_weighting_details
         'calc w=1/[\s^2^(Fo^2^)+(0.0221P)^2^+1.6735P] where P=(Fo^2^+2Fc^2^)/3'
_atom_sites_solution_hydrogens     geom
_atom_sites_solution_primary     direct
_atom_sites_solution_secondary     difmap
_refine_ls_shift/su_max     0.000
_refine_ls_shift/su_mean     0.000
_refine_diff_density_max     0.254
_refine_diff_density_min     -0.272
_refine_ls_extinction_method     none
_refine_ls_extinction_coef     ?
loop_
    _atom_type_symbol
    _atom_type_description
    _atom_type_scat_dispersion_real
    _atom_type_scat_dispersion_imag
    _atom_type_scat_source
    'C' 'C' 0.0033 0.0016
                         'International Tables Vol C Tables 4.2.6.8 and 6.1.1.4'
    'H' 'H' 0.0000 0.0000
                         'International Tables Vol C Tables 4.2.6.8 and 6.1.1.4'
    'N' 'N' 0.0061 0.0033
                         'International Tables Vol C Tables 4.2.6.8 and 6.1.1.4'
    'O' 'O' 0.0106 0.0060
                         'International Tables Vol C Tables 4.2.6.8 and 6.1.1.4'
    'Cl' 'Cl' 0.1484 0.1585
                         'International Tables Vol C Tables 4.2.6.8 and 6.1.1.4'
_computing_data_collection     'XSCANS (Siemens, 1996)'
_computing_cell_refinement     'XSCANS (Siemens, 1996)'
_computing_data_reduction     'XSCANS (Siemens, 1996)'
_computing_structure_solution     'SHELXTL-Plus (Sheldrick, 2008)'
_computing_structure_refinement     'SHELXTL-Plus (Sheldrick, 2008)'
_computing_molecular_graphics
;
SHELXTL-Plus (Sheldrick, 2008) and Mercury (Macrae <i>et al.</i>,
2006)
;
_computing_publication_material     'SHELXTL-Plus (Sheldrick, 2008)'
loop_
    _atom_site_type_symbol
    _atom_site_label
    _atom_site_fract_x
    _atom_site_fract_y
    _atom_site_fract_z
    _atom_site_U_iso_or_equiv
    _atom_site_adp_type
    _atom_site_calc_flag
    _atom_site_refinement_flags
    _atom_site_occupancy
    _atom_site_disorder_assembly
    _atom_site_disorder_group
    N N1 -0.1084(4) 0.6532(2) 0.2742(2) 0.0430(7) Uani d . 1 . .
    H H1A -0.2090 0.6242 0.2538 0.065 Uiso calc R 1 . .
    H H1B -0.1163 0.7215 0.2897 0.065 Uiso calc R 1 . .
    H H1C -0.0445 0.6208 0.3381 0.065 Uiso calc R 1 . .
    C C2 -0.0347(4) 0.6416(2) 0.1763(3) 0.0326(7) Uani d . 1 . .
    C C3 -0.1440(4) 0.6359(2) 0.0652(3) 0.0399(8) Uani d . 1 . .
    H H3A -0.2578 0.6371 0.0546 0.048 Uiso calc R 1 . .
    C C4 -0.0826(5) 0.6283(2) -0.0310(3) 0.0434(8) Uani d . 1 . .
    H H4A -0.1553 0.6235 -0.1070 0.052 Uiso calc R 1 . .
    C C5 0.0852(5) 0.6280(3) -0.0143(3) 0.0430(8) Uani d . 1 . .
    H H5A 0.1263 0.6245 -0.0791 0.052 Uiso calc R 1 . .
    C C6 0.1929(4) 0.6327(2) 0.0979(3) 0.0394(8) Uani d . 1 . .
    H H6A 0.3066 0.6313 0.1082 0.047 Uiso calc R 1 . .
    C C7 0.1348(4) 0.6396(2) 0.1969(3) 0.0311(7) Uani d . 1 . .
    C C8 0.2604(4) 0.6487(2) 0.3159(3) 0.0371(7) Uani d . 1 . .
    H H8A 0.2095 0.6834 0.3696 0.044 Uiso calc R 1 . .
    H H8B 0.3513 0.6928 0.3091 0.044 Uiso calc R 1 . .
    N N9 0.3283(3) 0.5437(2) 0.3671(2) 0.0350(6) Uani d . 1 . .
    H H9A 0.2457 0.5053 0.3806 0.042 Uiso calc R 1 . .
    H H9B 0.3660 0.5085 0.3140 0.042 Uiso calc R 1 . .
    C C10 0.4644(4) 0.5534(3) 0.4787(3) 0.0380(8) Uani d . 1 . .
    H H10A 0.4225 0.5862 0.5384 0.046 Uiso calc R 1 . .
    H H10B 0.5509 0.5985 0.4662 0.046 Uiso calc R 1 . .
    Cl Cl1 -0.00237(10) 0.35712(6) 0.40133(7) 0.0396(2) Uani d . 1 . .
    O O1 -0.1221(4) 0.3829(3) 0.4604(3) 0.0752(9) Uani d . 1 . .
    O O2 0.0116(4) 0.4419(2) 0.3253(2) 0.0643(8) Uani d . 1 . .
    O O3 0.1540(4) 0.3438(2) 0.4887(2) 0.0648(8) Uani d . 1 . .
    O O4 -0.0495(4) 0.2635(2) 0.3332(3) 0.0647(8) Uani d . 1 . .
    Cl Cl2 0.5512(9) 0.4371(6) 0.1804(8) 0.0358(15) Uani d PD 0.25 A 1
    O O5 0.587(4) 0.5336(15) 0.244(2) 0.039(7) Uani d PD 0.25 A 1
    O O6 0.5011(19) 0.4701(12) 0.0603(8) 0.083(4) Uani d PD 0.25 . 1
    O O7 0.415(4) 0.394(4) 0.211(4) 0.083(14) Uani d PD 0.25 A 1
    O O8 0.675(2) 0.3628(14) 0.186(2) 0.052(5) Uani d PD 0.25 A 1
    N N11 0.5525(14) 0.4327(9) 0.2076(9) 0.068(4) Uani d PD 0.75 B 2
    O O12 0.5925(19) 0.5250(7) 0.2380(11) 0.071(4) Uani d PD 0.75 B 2
    O O13 0.4469(14) 0.3860(9) 0.2416(13) 0.056(2) Uani d PD 0.75 B 2
    O O14 0.6277(12) 0.3811(8) 0.1526(9) 0.099(3) Uani d PD 0.75 B 2
loop_
    _atom_site_aniso_label
    _atom_site_aniso_U_11
    _atom_site_aniso_U_22
    _atom_site_aniso_U_33
    _atom_site_aniso_U_12
    _atom_site_aniso_U_13
    _atom_site_aniso_U_23
    N1 0.0417(16) 0.0511(17) 0.0434(15) 0.0065(14) 0.0236(13) 0.0043(13)
    C2 0.0406(18) 0.0254(14) 0.0364(16) 0.0035(13) 0.0186(14) 0.0037(13)
    C3 0.0373(18) 0.0331(16) 0.0472(19) 0.0030(14) 0.0089(15) 0.0045(15)
    C4 0.062(2) 0.0306(16) 0.0344(17) 0.0060(16) 0.0086(16) 0.0029(14)
    C5 0.065(3) 0.0361(18) 0.0336(17) 0.0020(17) 0.0231(17) 0.0038(14)
    C6 0.0451(19) 0.0333(16) 0.0475(18) -0.0014(15) 0.0255(16) 0.0056(15)
    C7 0.0393(18) 0.0221(14) 0.0347(15) -0.0016(13) 0.0153(13) 0.0033(12)
    C8 0.0392(18) 0.0305(16) 0.0421(17) -0.0037(14) 0.0128(15) -0.0009(14)
    N9 0.0333(15) 0.0368(14) 0.0337(13) -0.0012(11) 0.0081(12) -0.0022(11)
    C10 0.0333(18) 0.0418(18) 0.0355(17) -0.0007(14) 0.0047(14) -0.0050(14)
    Cl1 0.0461(5) 0.0334(4) 0.0467(5) -0.0010(4) 0.0250(4) 0.0020(3)
    O1 0.069(2) 0.088(2) 0.089(2) 0.0045(17) 0.0545(18) -0.0055(18)
    O2 0.084(2) 0.0519(16) 0.0603(16) -0.0161(15) 0.0263(15) 0.0158(13)
    O3 0.0577(18) 0.0691(18) 0.0606(16) 0.0068(15) 0.0065(14) -0.0013(14)
    O4 0.0669(19) 0.0407(14) 0.086(2) -0.0074(13) 0.0213(16) -0.0149(14)
    Cl2 0.028(3) 0.033(3) 0.051(3) -0.006(2) 0.018(2) -0.007(2)
    O5 0.039(13) 0.049(16) 0.039(9) 0.007(10) 0.026(9) 0.002(9)
    O6 0.105(11) 0.110(10) 0.037(6) -0.004(9) 0.027(7) 0.017(7)
    O7 0.059(14) 0.12(2) 0.08(3) -0.036(15) 0.030(17) -0.020(16)
    O8 0.029(7) 0.032(6) 0.094(12) 0.010(6) 0.019(7) -0.005(7)
    N11 0.070(6) 0.079(7) 0.060(6) 0.024(5) 0.026(4) -0.002(4)
    O12 0.082(8) 0.029(4) 0.118(7) -0.005(4) 0.055(6) -0.006(4)
    O13 0.060(5) 0.052(3) 0.062(6) -0.016(3) 0.028(5) -0.003(3)
    O14 0.104(7) 0.097(5) 0.122(8) 0.031(4) 0.075(6) -0.015(5)
_geom_special_details
;
;
loop_
    _geom_bond_atom_site_label_1
    _geom_bond_atom_site_label_2
    _geom_bond_site_symmetry_2
    _geom_bond_distance
    _geom_bond_publ_flag
    N1 C2 . 1.473(4) ?
    N1 H1A . 0.8900 ?
    N1 H1B . 0.8900 ?
    N1 H1C . 0.8900 ?
    C2 C3 . 1.369(4) ?
    C2 C7 . 1.378(4) ?
    C3 C4 . 1.385(5) ?
    C3 H3A . 0.9300 ?
    C4 C5 . 1.369(5) ?
    C4 H4A . 0.9300 ?
    C5 C6 . 1.374(5) ?
    C5 H5A . 0.9300 ?
    C6 C7 . 1.398(4) ?
    C6 H6A . 0.9300 ?
    C7 C8 . 1.498(4) ?
    C8 N9 . 1.501(4) ?
    C8 H8A . 0.9700 ?
    C8 H8B . 0.9700 ?
    N9 C10 . 1.480(4) ?
    N9 H9A . 0.9000 ?
    N9 H9B . 0.9000 ?
    C10 C10 3_666 1.503(6) ?
    C10 H10A . 0.9700 ?
    C10 H10B . 0.9700 ?
    Cl1 O4 . 1.421(3) ?
    Cl1 O1 . 1.423(3) ?
    Cl1 O2 . 1.426(3) ?
    Cl1 O3 . 1.428(3) ?
    Cl2 O8 . 1.389(9) ?
    Cl2 O7 . 1.409(10) ?
    Cl2 O5 . 1.417(10) ?
    Cl2 O6 . 1.422(9) ?
    N11 O14 . 1.222(8) ?
    N11 O13 . 1.229(8) ?
    N11 O12 . 1.238(8) ?
loop_
    _geom_angle_atom_site_label_1
    _geom_angle_atom_site_label_2
    _geom_angle_atom_site_label_3
    _geom_angle_site_symmetry_1
    _geom_angle_site_symmetry_3
    _geom_angle
    _geom_angle_publ_flag
    C2 N1 H1A . . 109.5 ?
    C2 N1 H1B . . 109.5 ?
    H1A N1 H1B . . 109.5 ?
    C2 N1 H1C . . 109.5 ?
    H1A N1 H1C . . 109.5 ?
    H1B N1 H1C . . 109.5 ?
    C3 C2 C7 . . 122.8(3) ?
    C3 C2 N1 . . 116.1(3) ?
    C7 C2 N1 . . 121.0(3) ?
    C2 C3 C4 . . 119.0(3) ?
    C2 C3 H3A . . 120.5 ?
    C4 C3 H3A . . 120.5 ?
    C5 C4 C3 . . 120.0(3) ?
    C5 C4 H4A . . 120.0 ?
    C3 C4 H4A . . 120.0 ?
    C4 C5 C6 . . 120.2(3) ?
    C4 C5 H5A . . 119.9 ?
    C6 C5 H5A . . 119.9 ?
    C5 C6 C7 . . 121.2(3) ?
    C5 C6 H6A . . 119.4 ?
    C7 C6 H6A . . 119.4 ?
    C2 C7 C6 . . 116.8(3) ?
    C2 C7 C8 . . 125.2(3) ?
    C6 C7 C8 . . 117.9(3) ?
    C7 C8 N9 . . 113.2(2) ?
    C7 C8 H8A . . 108.9 ?
    N9 C8 H8A . . 108.9 ?
    C7 C8 H8B . . 108.9 ?
    N9 C8 H8B . . 108.9 ?
    H8A C8 H8B . . 107.8 ?
    C10 N9 C8 . . 113.1(2) ?
    C10 N9 H9A . . 109.0 ?
    C8 N9 H9A . . 109.0 ?
    C10 N9 H9B . . 109.0 ?
    C8 N9 H9B . . 109.0 ?
    H9A N9 H9B . . 107.8 ?
    N9 C10 C10 . 3_666 110.7(3) ?
    N9 C10 H10A . . 109.5 ?
    C10 C10 H10A 3_666 . 109.5 ?
    N9 C10 H10B . . 109.5 ?
    C10 C10 H10B 3_666 . 109.5 ?
    H10A C10 H10B . . 108.1 ?
    O4 Cl1 O1 . . 110.36(19) ?
    O4 Cl1 O2 . . 109.21(17) ?
    O1 Cl1 O2 . . 109.82(19) ?
    O4 Cl1 O3 . . 111.00(17) ?
    O1 Cl1 O3 . . 107.96(19) ?
    O2 Cl1 O3 . . 108.46(19) ?
    O8 Cl2 O7 . . 112(2) ?
    O8 Cl2 O5 . . 121.0(17) ?
    O7 Cl2 O5 . . 105(3) ?
    O8 Cl2 O6 . . 104.3(13) ?
    O7 Cl2 O6 . . 110(2) ?
    O5 Cl2 O6 . . 103.4(13) ?
    O14 N11 O13 . . 117.1(12) ?
    O14 N11 O12 . . 121.2(12) ?
    O13 N11 O12 . . 121.3(12) ?
loop_
    _geom_torsion_atom_site_label_1
    _geom_torsion_atom_site_label_2
    _geom_torsion_atom_site_label_3
    _geom_torsion_atom_site_label_4
    _geom_torsion_site_symmetry_1
    _geom_torsion_site_symmetry_2
    _geom_torsion_site_symmetry_3
    _geom_torsion_site_symmetry_4
    _geom_torsion
    _geom_torsion_publ_flag
    C7 C2 C3 C4 . . . . -0.3(5) ?
    N1 C2 C3 C4 . . . . 178.0(3) ?
    C2 C3 C4 C5 . . . . -0.8(5) ?
    C3 C4 C5 C6 . . . . 1.5(5) ?
    C4 C5 C6 C7 . . . . -1.0(5) ?
    C3 C2 C7 C6 . . . . 0.7(4) ?
    N1 C2 C7 C6 . . . . -177.5(3) ?
    C3 C2 C7 C8 . . . . 178.2(3) ?
    N1 C2 C7 C8 . . . . -0.1(4) ?
    C5 C6 C7 C2 . . . . -0.1(4) ?
    C5 C6 C7 C8 . . . . -177.7(3) ?
    C2 C7 C8 N9 . . . . 98.7(3) ?
    C6 C7 C8 N9 . . . . -83.9(3) ?
    C7 C8 N9 C10 . . . . 174.1(3) ?
    C8 N9 C10 C10 . . . 3_666 -175.9(3) ?
    O8 Cl2 O6 O6 . . . 3_665 -79(5) ?
    O7 Cl2 O6 O6 . . . 3_665 160(6) ?
    O5 Cl2 O6 O6 . . . 3_665 48(6) ?
loop_
    _geom_hbond_atom_site_label_D
    _geom_hbond_atom_site_label_H
    _geom_hbond_atom_site_label_A
    _geom_hbond_site_symmetry_A
    _geom_hbond_distance_DH
    _geom_hbond_distance_HA
    _geom_hbond_distance_DA
    _geom_hbond_angle_DHA
    _geom_hbond_publ_flag
    N1 H1C O2 . 0.89 2.32 2.856(4) 118.4 no
    N1 H1B O13 2 0.89 2.61 3.270(13) 131.9 no
    N9 H9B O5 . 0.90 2.27 2.96(3) 132.9 no
    N9 H9B O12 . 0.90 2.35 3.055(15) 135.8 no
    N9 H9A O2 . 0.90 2.05 2.872(4) 151.1 yes
    N9 H9A O3 . 0.90 2.64 3.441(4) 148.6 no
    N9 H9B O7 . 0.90 2.02 2.89(5) 162.8 yes
    N9 H9B O13 . 0.90 1.98 2.836(13) 157.3 yes
    N1 H1A O5 1_455 0.89 2.04 2.91(3) 165.2 yes
    N1 H1A O12 1_455 0.89 2.05 2.920(13) 164.1 yes
    N1 H1B O8 2 0.89 1.90 2.78(2) 169.7 yes
    N1 H1B O14 2 0.89 2.14 3.026(11) 173.6 yes
    N1 H1C O1 3_566 0.89 2.39 3.207(4) 153.0 yes
data_global
_journal_date_recd_electronic     2009-10-08
_journal_date_accepted     2009-10-28
_journal_name_full     'Acta Crystallographica, Section E'
_journal_year     2009
_journal_volume     65
_journal_issue     12
_journal_page_first     o2995
_journal_page_last     o2995
_journal_paper_category     QO
_journal_coeditor_code     VM2008
_publ_contact_author_name     'Sylvain Bernes'
_publ_contact_author_address
;
DEP Facultad de Ciencias Qu\'imicas, UANL
Guerrero y Progreso S/N
Col. Trevi\~no
64570 Monterrey, N.L.
Mexico
;
_publ_contact_author_email     sylvain_bernes@Hotmail.com
_publ_contact_author_fax     (+52)(81)82204918
_publ_contact_author_phone     (+52)(81)82204900x3460
_publ_section_title
;\
<i>N</i>,<i>N</i>'-Bis(2-ammoniobenzyl)ethane-1,2-diammonium--nitrate--\
perchlorate (1/1.5/2.5)
;
loop_
    _publ_author_name
    _publ_author_footnote
    _publ_author_address
    "Garza Rodr\'iguez, Luis Angel" .
;
Laboratorio de Qu\'imica Industrial, CELAES
Facultad de Ciencias Qu\'imicas, UANL
Pedro de Alba S/N
66451 San Nicol\'as de los Garza, NL
Mexico
;
    "Bern\`es, Sylvain" .
;
DEP Facultad de Ciencias Qu\'imicas, UANL
Guerrero y Progreso S/N
Col. Trevi\~no
64570 Monterrey, NL
Mexico
;
    "N\'ajera Mart\'inez, Blanca" .
;
Laboratorio de Qu\'imica Industrial, CELAES
Facultad de Ciencias Qu\'imicas, UANL
Pedro de Alba S/N
66451 San Nicol\'as de los Garza, NL
Mexico
;
    "Elizondo Mart\'inez, Perla" .
;
Laboratorio de Qu\'imica Industrial, CELAES
Facultad de Ciencias Qu\'imicas, UANL
Pedro de Alba S/N
66451 San Nicol\'as de los Garza, NL
Mexico
;
    "P\'erez Rodr\'iguez, Nancy" .
;
Laboratorio de Qu\'imica Industrial, CELAES
Facultad de Ciencias Qu\'imicas, UANL
Pedro de Alba S/N
66451 San Nicol\'as de los Garza, NL
Mexico
;
_exptl_special_details     ?
