# Supplementary material for: N,N′-Bis(2-ammonio­benz­yl)ethane-1,2-diammonium–nitrate–perchlorate (1/1.5/2.5)
Source: Acta Crystallogr Sect E Struct Rep Online. 2009 Nov 4;65(Pt 12):o2995. doi: 10.1107/S160053680904519X (PMC2972165; doi:10.1107/S160053680904519X)
Supplement: Supplementary file 2 [file e-65-o2995-Isup2.hkl]

# 
# h,k,l, Fc-squared, Fo-squared, sigma(Fo-squared) and status flag 
# 
data_I
_shelx_title ' znleda in P2(1)/n' 
_shelx_refln_list_code          4 
_shelx_F_calc_maximum      175.00 
_exptl_crystal_F_000       638.00 
_reflns_d_resolution_high  0.8392 
 
loop_ 
 _symmetry_equiv_pos_as_xyz 
 'x, y, z' 
 '-x+1/2, y+1/2, -z+1/2' 
 '-x, -y, -z' 
 'x-1/2, -y-1/2, z-1/2' 
 
_cell_length_a     8.4268 
_cell_length_b    12.6372 
_cell_length_c    11.8342 
_cell_angle_alpha  90.000 
_cell_angle_beta  106.972 
_cell_angle_gamma  90.000 
 
_shelx_F_squared_multiplier     1.000 
 
loop_ 
 _refln_index_h 
 _refln_index_k 
 _refln_index_l 
 _refln_F_squared_calc 
 _refln_F_squared_meas 
 _refln_F_squared_sigma 
 _refln_observed_status 
   2   0   0    20171.80    19869.60    633.07 o 
   4   0   0       36.36       63.56      2.47 o 
   6   0   0      393.21      451.36     28.42 o 
   8   0   0       64.29       72.43      6.22 o 
   1   1   0     1355.47     1279.96     37.97 o 
   2   1   0      777.45      624.70     45.69 o 
   3   1   0        9.84        4.37      1.03 o 
   4   1   0      267.65      201.48     11.87 o 
   5   1   0      154.64      136.94      6.75 o 
   6   1   0       22.84       25.55      3.33 o 
   7   1   0      591.02      599.70      9.24 o 
   8   1   0       25.60       30.83      3.81 o 
   9   1   0      223.95      240.17      6.14 o 
   0   2   0     1848.92     1895.83     67.43 o 
   1   2   0     1912.74     1933.95     22.51 o 
   2   2   0      606.97      584.73     11.90 o 
   3   2   0      497.85      561.37     27.43 o 
   4   2   0        0.19        4.33      1.71 o 
   5   2   0        3.80        7.01      2.54 o 
   6   2   0        2.84        8.77      2.90 o 
   7   2   0       10.85        7.59      6.33 o 
   8   2   0       63.52       68.82     13.93 o 
   9   2   0        0.66       -1.40      5.11 o 
   1   3   0    30624.26    29524.13    344.74 o 
   2   3   0      778.73      848.17     19.33 o 
   3   3   0      170.81      221.49     10.09 o 
   4   3   0      123.71      136.95     17.00 o 
   5   3   0       10.36       10.79      2.69 o 
   6   3   0      410.73      381.49     37.58 o 
   7   3   0      336.02      311.74     23.32 o 
   8   3   0      168.22      186.10     21.75 o 
   9   3   0       18.40       10.79      8.46 o 
   1   4   0      434.44      439.25     12.62 o 
   2   4   0      465.02      378.22     20.41 o 
   3   4   0      384.69      441.02     34.97 o 
   4   4   0       87.22      106.21      5.04 o 
   5   4   0       27.23       24.03      4.16 o 
   6   4   0      236.05      253.98     11.09 o 
   7   4   0      165.65      180.29     10.96 o 
   8   4   0      226.93      241.48     25.15 o 
   9   4   0       11.66       -1.81      5.42 o 
   1   5   0      408.86      444.31     10.00 o 
   2   5   0      217.29      270.74     13.81 o 
   3   5   0      153.10      191.04     20.10 o 
   4   5   0        2.39       15.74      2.82 o 
   5   5   0        0.43        8.73      6.90 o 
   6   5   0      192.96      194.64     21.52 o 
   7   5   0       62.35       64.01      6.53 o 
   8   5   0       50.33       47.56      6.05 o 
   9   5   0       25.74       26.58      6.00 o 
   0   6   0     1418.75     1443.35     58.40 o 
   1   6   0       15.28       64.73      1.95 o 
   2   6   0      364.66      368.44     11.18 o 
   3   6   0      249.22      325.74     20.05 o 
   4   6   0       12.19        5.53      3.80 o 
   5   6   0      219.00      213.31      5.12 o 
   6   6   0      138.21      129.46      4.64 o 
   7   6   0      278.94      262.19     19.59 o 
   8   6   0      230.52      244.46     14.49 o 
   1   7   0     5367.70     5435.33     58.71 o 
   2   7   0      696.49      741.64     13.93 o 
   3   7   0       13.83      119.84     61.27 o 
   4   7   0       43.56       38.55      3.51 o 
   5   7   0      105.78      127.99     19.09 o 
   6   7   0       83.36       80.40     11.06 o 
   7   7   0      219.91      212.99     18.19 o 
   8   7   0       41.59       41.58      6.52 o 
   0   8   0     4263.20     4199.13    106.97 o 
   1   8   0        7.16       31.46      3.16 o 
   2   8   0       65.06       80.09      2.80 o 
   3   8   0      537.17      517.33     13.95 o 
   4   8   0       68.92       63.56      3.06 o 
   5   8   0        3.54        8.19      3.21 o 
   6   8   0       11.92       19.26      3.27 o 
   7   8   0        9.57        9.95      5.37 o 
   8   8   0       69.34       66.40      7.12 o 
   1   9   0        8.92       23.71      4.90 o 
   2   9   0        7.51        6.50      2.43 o 
   3   9   0       32.50       47.16      7.05 o 
   4   9   0      148.60      142.28      7.33 o 
   5   9   0       12.43       16.27      3.37 o 
   6   9   0       14.33       15.68      5.08 o 
   7   9   0       72.04       81.47     18.66 o 
   0  10   0     5260.73     5089.71    208.75 o 
   1  10   0       51.87       73.53      2.67 o 
   2  10   0      699.52      700.28     10.83 o 
   3  10   0       51.38       72.32      5.05 o 
   4  10   0      297.98      282.28      5.26 o 
   5  10   0      100.76      100.13      6.26 o 
   6  10   0      249.13      245.61      8.50 o 
   7  10   0        0.32       -0.96      5.75 o 
   1  11   0     1262.35     1247.12     20.74 o 
   2  11   0      328.14      314.11      6.41 o 
   3  11   0      153.28      150.12     11.65 o 
   4  11   0      130.81      114.49      8.74 o 
   5  11   0       29.31       38.22      5.75 o 
   6  11   0       26.20       17.96      6.12 o 
   0  12   0      840.68      779.84     40.24 o 
   1  12   0       84.35       85.67      4.30 o 
   2  12   0       37.41       40.83      2.96 o 
   3  12   0       25.72       42.11      5.04 o 
   4  12   0        8.71       11.74      4.43 o 
   5  12   0       95.43       98.66     14.62 o 
   1  13   0      384.89      334.48      6.00 o 
   2  13   0       80.14       81.07      9.94 o 
   3  13   0       38.47       24.89      7.67 o 
   4  13   0      100.22       89.87     14.95 o 
   0  14   0      688.72      619.17     28.15 o 
   1  14   0       41.76       49.34      3.99 o 
   2  14   0      127.14      139.13     11.05 o 
   3  14   0       19.36       31.43      6.70 o 
  -9   0   1      112.49      101.68      7.79 o 
  -7   0   1      440.11      420.43     11.83 o 
  -5   0   1     1092.91     1172.36     99.84 o 
  -3   0   1    15086.74    15512.53    602.36 o 
  -1   0   1     2279.13     2438.07     96.59 o 
   1   0   1     1818.63     1823.12     22.99 o 
   3   0   1      932.20      982.35     43.39 o 
   5   0   1        9.98       21.99      6.23 o 
   7   0   1      254.62      247.03     22.72 o 
   9   0   1       59.24       49.49      9.83 o 
  -9   1   1        0.08        7.08      3.68 o 
  -8   1   1      143.94      134.45      6.88 o 
  -7   1   1       36.30       42.97      2.74 o 
  -6   1   1      425.95      431.47     24.11 o 
  -5   1   1       56.04       42.03      2.11 o 
  -4   1   1      156.49      175.97     20.21 o 
  -3   1   1      878.13      740.89     57.56 o 
  -2   1   1      148.85      125.52      6.47 o 
  -1   1   1      147.97      107.27      5.97 o 
   0   1   1     1214.27     1148.28     23.04 o 
   1   1   1      122.07       93.61      5.65 o 
   2   1   1      930.95      907.73     27.93 o 
   3   1   1     2000.35     1950.61     39.11 o 
   4   1   1     1036.36     1074.94     39.87 o 
   5   1   1     1012.48     1042.08     44.12 o 
   6   1   1      373.45      381.90      7.63 o 
   7   1   1       15.08       19.27      2.46 o 
   8   1   1       50.77       54.92      5.89 o 
   9   1   1       69.50       89.95      4.97 o 
  -9   2   1        0.42        3.32      5.30 o 
  -8   2   1       12.34       17.79      4.98 o 
  -7   2   1      104.03      117.85      5.40 o 
  -6   2   1      364.67      420.45     17.76 o 
  -5   2   1       13.74       19.79      3.80 o 
  -4   2   1      129.77      113.31      7.99 o 
  -3   2   1       51.58       41.03      5.62 o 
  -2   2   1     6966.78     6935.86    224.38 o 
  -1   2   1      637.22      512.54     18.59 o 
   0   2   1      235.86      305.58      6.73 o 
   1   2   1      379.49      379.74     16.23 o 
   2   2   1     7141.53     6732.73    167.35 o 
   3   2   1       11.55        7.74      1.98 o 
   4   2   1     1701.64     1845.06     78.66 o 
   5   2   1      115.28      111.27      7.63 o 
   6   2   1       13.81       21.22      3.32 o 
   7   2   1        4.12        6.64      6.80 o 
   8   2   1        2.77        2.21      4.83 o 
   9   2   1        4.20        6.87      5.46 o 
  -9   3   1       23.03       34.10      5.66 o 
  -8   3   1      112.69       94.91     21.49 o 
  -7   3   1      163.00      185.88      4.99 o 
  -6   3   1      467.86      500.11     55.30 o 
  -5   3   1      383.26      383.89     40.58 o 
  -4   3   1     4610.38     4971.51    275.92 o 
  -3   3   1        6.06       38.24      2.33 o 
  -2   3   1     2870.81     2818.50     47.83 o 
  -1   3   1     1830.40     1883.00     57.43 o 
   0   3   1        6.22       29.61     14.91 o 
   1   3   1      649.33      665.40     33.06 o 
   2   3   1       12.64       38.08      5.55 o 
   3   3   1       10.32       10.66      2.62 o 
   4   3   1      326.11      329.93     17.65 o 
   5   3   1       41.43       66.16      3.44 o 
   6   3   1       17.34       20.42      5.20 o 
   7   3   1       67.51       75.30      4.19 o 
   8   3   1      194.14      188.45     12.99 o 
   9   3   1      108.09      114.81      7.23 o 
  -9   4   1       74.94       97.00      6.85 o 
  -8   4   1       16.14       16.67      5.30 o 
  -7   4   1      476.62      495.65     39.84 o 
  -6   4   1        0.45        7.70      2.99 o 
  -5   4   1        2.04        5.20      2.54 o 
  -4   4   1      142.94      147.10      3.55 o 
  -3   4   1        1.36       -1.64      1.64 o 
  -2   4   1      199.31      181.86     11.08 o 
   0   4   1     1808.83     1868.86     53.45 o 
   1   4   1      332.97      328.45     11.91 o 
   2   4   1      325.08      319.75      6.31 o 
   3   4   1      218.74      202.21     12.58 o 
   4   4   1        0.93        1.94      1.99 o 
   5   4   1     1070.08     1077.70     60.66 o 
   6   4   1      246.75      249.28     16.92 o 
   7   4   1      190.20      196.37      9.09 o 
   8   4   1       12.90       20.79      7.86 o 
   9   4   1       14.56       14.52     16.62 o 
  -9   5   1        0.39       11.35      5.70 o 
  -8   5   1        7.73       15.79      5.25 o 
  -7   5   1       56.28       66.64      4.22 o 
  -6   5   1       10.25       21.35      5.00 o 
  -5   5   1        7.63       13.13      2.90 o 
  -4   5   1      409.96      400.36     20.54 o 
  -3   5   1     1067.29     1050.15     40.38 o 
  -2   5   1       99.68       84.31      3.49 o 
  -1   5   1      737.60      915.38     19.31 o 
   0   5   1      674.93      759.45     11.96 o 
   1   5   1     4532.49     4848.03     53.81 o 
   2   5   1      185.14      171.31      4.35 o 
   3   5   1      495.27      472.60     19.32 o 
   4   5   1        9.83       12.10      4.81 o 
   5   5   1      398.44      410.66     22.99 o 
   6   5   1       20.23       22.78      8.73 o 
   7   5   1       55.65       64.97      3.88 o 
   8   5   1       48.02       58.80     10.53 o 
  -8   6   1       45.10       52.78      6.19 o 
  -7   6   1       40.14       45.00      6.83 o 
  -6   6   1       96.58       75.79      5.26 o 
  -5   6   1       36.26       52.90      3.56 o 
  -4   6   1      117.50      105.30      3.18 o 
  -3   6   1      356.75      364.36     15.60 o 
  -2   6   1      198.66      195.79      9.38 o 
  -1   6   1        0.09       17.43      3.66 o 
   0   6   1       33.76       42.32      1.69 o 
   1   6   1      210.89      214.49      3.90 o 
   2   6   1      583.68      541.85     13.67 o 
   3   6   1       15.94       19.71      2.10 o 
   4   6   1       10.63        9.19      2.22 o 
   5   6   1      273.18      273.76      6.12 o 
   6   6   1       11.49       10.99      4.83 o 
   7   6   1      114.60      130.82     14.86 o 
   8   6   1       39.97       42.31      6.43 o 
  -8   7   1      189.09      180.86     26.45 o 
  -7   7   1        9.03        7.99      5.02 o 
  -6   7   1      483.65      500.44     11.14 o 
  -5   7   1        1.10        7.13      3.73 o 
  -4   7   1     1457.09     1544.61     45.96 o 
  -3   7   1        1.23        7.08      2.63 o 
  -2   7   1       79.43       54.96      2.46 o 
  -1   7   1      344.95      338.80      8.02 o 
   0   7   1       68.50      121.95      2.48 o 
   1   7   1      315.13      358.00      8.79 o 
   2   7   1       83.65      112.93      4.76 o 
   3   7   1      328.57      298.19     20.09 o 
   4   7   1        4.94        0.60      3.53 o 
   5   7   1       16.05       17.51      3.20 o 
   6   7   1        0.05        3.65      3.06 o 
   7   7   1       24.94       35.94      5.72 o 
   8   7   1       45.97       52.70     19.59 o 
  -8   8   1       16.36       36.84     10.26 o 
  -7   8   1      116.66      116.38      7.29 o 
  -6   8   1      181.35      175.81      6.53 o 
  -5   8   1       27.88       33.61      6.23 o 
  -4   8   1      157.12      142.65     10.82 o 
  -3   8   1      273.96      286.40     10.20 o 
  -2   8   1      540.27      557.25     11.60 o 
  -1   8   1       42.66       30.62      2.77 o 
   0   8   1     1669.16     1779.91     27.16 o 
   1   8   1        4.94       41.81     11.35 o 
   2   8   1       78.88       77.37      5.55 o 
   3   8   1      122.41      145.50      8.92 o 
   4   8   1      490.21      492.67     13.72 o 
   5   8   1      277.00      282.48      5.84 o 
   6   8   1      149.20      151.69      7.73 o 
   7   8   1       36.70       32.82      6.05 o 
  -7   9   1       21.46       21.12      6.90 o 
  -6   9   1        2.47       -3.07      4.72 o 
  -5   9   1        0.15       -0.25      3.08 o 
  -4   9   1      204.02      186.48     10.37 o 
  -3   9   1      144.78      144.27      7.53 o 
  -2   9   1        0.71       15.90     11.74 o 
  -1   9   1      152.22      143.48      5.27 o 
   0   9   1      635.84      672.56     10.31 o 
   1   9   1      268.37      263.58      4.26 o 
   2   9   1       43.67       40.45      5.35 o 
   3   9   1      537.78      589.62     20.28 o 
   4   9   1      281.72      275.64      5.01 o 
   5   9   1      151.30      165.72      4.78 o 
   6   9   1      159.19      169.79     10.96 o 
   7   9   1        0.29        0.75      7.20 o 
  -7  10   1       99.78       96.68      7.50 o 
  -6  10   1       22.97       27.69      5.44 o 
  -5  10   1      370.43      423.63      9.28 o 
  -4  10   1        2.75        7.22      2.59 o 
  -3  10   1     1360.46     1409.35     30.29 o 
  -2  10   1        6.33       19.51      2.53 o 
  -1  10   1       76.53       67.86      2.59 o 
   0  10   1       67.36       72.77      2.64 o 
   1  10   1      206.78      234.16      3.75 o 
   2  10   1      115.35      107.10      4.18 o 
   3  10   1        1.21        9.08      2.81 o 
   4  10   1       89.92       85.28      6.27 o 
   5  10   1        0.03        0.61      5.13 o 
   6  10   1        2.38        0.64      5.14 o 
  -6  11   1      250.27      244.95      8.95 o 
  -5  11   1       49.52       27.14      9.36 o 
  -4  11   1      454.30      457.54     17.54 o 
  -3  11   1      158.72      137.48     10.92 o 
  -2  11   1      198.35      225.47      9.83 o 
  -1  11   1        6.32        5.42      2.12 o 
   0  11   1       23.20       26.05      3.94 o 
   1  11   1       15.38       17.03      2.35 o 
   2  11   1      169.28      168.83      4.63 o 
   3  11   1       14.72       22.84      3.24 o 
   4  11   1      202.18      202.69     10.99 o 
   5  11   1      212.73      197.38     12.76 o 
   6  11   1       19.52       40.98      9.06 o 
  -5  12   1       12.17       10.79      5.49 o 
  -4  12   1       22.79       21.68      4.42 o 
  -3  12   1       50.21       43.86      4.31 o 
  -2  12   1      424.48      422.87      8.69 o 
  -1  12   1      155.68      140.18      6.31 o 
   0  12   1       54.29       52.21      4.27 o 
   1  12   1       43.25       37.77      3.26 o 
   2  12   1      307.95      333.67     10.60 o 
   3  12   1       83.81      108.61      7.32 o 
   4  12   1      201.03      225.50      9.32 o 
   5  12   1        1.01        4.72      9.69 o 
  -5  13   1       40.21       32.65      9.26 o 
  -4  13   1       61.98       56.86      5.35 o 
  -3  13   1       45.87       49.68     12.26 o 
  -2  13   1       57.16       54.13      7.92 o 
  -1  13   1       19.96       19.91      3.47 o 
   0  13   1      112.03       96.95      6.71 o 
   1  13   1       12.99        6.61      3.15 o 
   2  13   1       26.88       29.09      4.05 o 
   3  13   1       95.55       86.27      5.26 o 
   4  13   1        4.59        2.11      4.66 o 
  -3  14   1      203.45      215.05      6.87 o 
  -2  14   1       10.19        1.03      3.84 o 
  -1  14   1       13.00       19.38      4.90 o 
   0  14   1       23.29       25.74      3.91 o 
   1  14   1       55.32       50.26      4.06 o 
   2  14   1       23.59       14.22      4.24 o 
   3  14   1       28.95       24.57      6.71 o 
   0  15   1       61.15       42.21      4.18 o 
  -8   0   2       84.19       88.56      4.45 o 
  -6   0   2      897.63      935.09     42.11 o 
  -4   0   2      107.16      122.61      8.30 o 
  -2   0   2     3998.73     4061.62    190.26 o 
   0   0   2     1177.89     1124.19     40.61 o 
   2   0   2     8139.41     8035.50     86.85 o 
   4   0   2       21.59       12.36      2.66 o 
   6   0   2       87.96       93.30      7.33 o 
   8   0   2        3.68        5.89      5.55 o 
  -9   1   2       51.21       44.87      6.35 o 
  -8   1   2      298.47      267.91      4.87 o 
  -7   1   2      317.04      324.93     21.35 o 
  -6   1   2      812.42      798.86     49.73 o 
  -5   1   2      757.86      872.07     13.68 o 
  -4   1   2     1040.19      877.09     57.69 o 
  -3   1   2     1766.93     1778.42    145.65 o 
  -2   1   2     3857.29     4011.27     88.17 o 
  -1   1   2      895.34     1000.62     34.57 o 
   0   1   2     4005.01     4018.57     86.67 o 
   1   1   2     8389.49     7876.44     98.27 o 
   2   1   2     2167.23     1998.90     23.31 o 
   3   1   2      442.10      417.15     21.54 o 
   4   1   2      553.22      474.60     13.68 o 
   5   1   2       64.12       63.28      2.49 o 
   6   1   2      454.28      492.51     11.13 o 
   7   1   2       13.99       34.15      2.97 o 
   8   1   2        4.08        0.68      3.81 o 
   9   1   2        1.66       12.57      4.17 o 
  -9   2   2       83.25       83.22      7.23 o 
  -8   2   2       37.31       28.72      8.16 o 
  -7   2   2      708.05      796.26     37.28 o 
  -6   2   2        1.09       -0.74      2.75 o 
  -5   2   2      379.94      344.70     23.82 o 
  -4   2   2       17.54       21.76      2.30 o 
  -3   2   2      570.27      731.49    105.96 o 
  -2   2   2       24.31       25.81      1.65 o 
  -1   2   2    21972.39    22110.22    746.65 o 
   0   2   2      408.53      422.34     20.04 o 
   1   2   2    12338.32    12012.55    348.57 o 
   2   2   2      196.33      199.52      8.75 o 
   3   2   2     2072.00     1950.93     69.95 o 
   4   2   2      305.38      312.07     12.71 o 
   5   2   2     2314.07     2314.65     66.19 o 
   6   2   2        0.60        5.45      5.53 o 
   7   2   2      232.13      264.38     15.86 o 
   8   2   2        3.88        1.25      7.53 o 
   9   2   2        1.09       11.73      5.88 o 
  -9   3   2       19.77       11.53      6.03 o 
  -8   3   2      193.08      192.05      7.13 o 
  -7   3   2      244.93      290.75     23.65 o 
  -6   3   2      132.86      155.80     19.72 o 
  -5   3   2      374.45      324.80     29.95 o 
  -4   3   2      228.38      209.20     32.68 o 
  -3   3   2      227.83      198.46     15.07 o 
  -2   3   2        0.53        2.34      1.50 o 
  -1   3   2     2679.41     2770.47     94.32 o 
   0   3   2      125.16      121.79      3.43 o 
   1   3   2      409.02      468.91      9.80 o 
   2   3   2       84.96       71.67      5.56 o 
   3   3   2      211.16      209.98     18.04 o 
   4   3   2      158.59      154.04      9.25 o 
   5   3   2      295.93      298.14      7.83 o 
   6   3   2      264.60      290.92      7.76 o 
   7   3   2        0.83       14.55      3.37 o 
   8   3   2       91.05      104.15      6.93 o 
  -9   4   2      127.70      154.59     11.19 o 
  -8   4   2       28.57       32.54      6.63 o 
  -7   4   2       32.54       42.96      3.91 o 
  -6   4   2       30.06       31.31      3.22 o 
  -5   4   2        0.33       16.17      2.96 o 
  -4   4   2     1378.42     1362.48     93.31 o 
  -3   4   2      224.95      224.99      9.06 o 
  -2   4   2      464.03      394.79      8.54 o 
  -1   4   2      139.71      145.35      5.05 o 
   0   4   2     2107.29     2058.42     36.75 o 
   1   4   2     1248.46     1326.00     16.26 o 
   2   4   2       28.54       28.77      1.92 o 
   3   4   2        0.10        9.54      4.76 o 
   4   4   2        2.87       -0.24      2.05 o 
   5   4   2       21.77       22.10      3.20 o 
   6   4   2       65.14       59.54      5.86 o 
   7   4   2       25.87       23.82      9.59 o 
   8   4   2       30.22       27.72      5.79 o 
  -9   5   2       10.77        2.83      8.63 o 
  -8   5   2      164.97      154.29     25.82 o 
  -7   5   2       40.73       30.37      3.77 o 
  -6   5   2      869.33      875.22     92.01 o 
  -5   5   2      116.36      108.88      9.46 o 
  -4   5   2        3.01       12.26      2.66 o 
  -3   5   2       36.53       75.86     18.85 o 
  -2   5   2       74.86       52.13      2.10 o 
  -1   5   2     1621.41     1600.03     44.56 o 
   0   5   2     2513.31     2566.80     58.88 o 
   1   5   2      516.81      516.10     11.35 o 
   2   5   2      489.67      475.56     12.92 o 
   3   5   2       79.66       84.38      7.64 o 
   4   5   2      496.71      469.63     11.47 o 
   5   5   2        1.36        9.92      4.33 o 
   6   5   2      903.23      863.85     45.34 o 
   7   5   2        2.76       15.26      4.92 o 
   8   5   2        3.84       -2.14     10.83 o 
  -9   6   2      178.40      161.48     34.08 o 
  -8   6   2       95.89      101.63      6.90 o 
  -7   6   2      116.57      122.46      7.76 o 
  -6   6   2       17.25       10.75      3.29 o 
  -5   6   2        0.76        6.36      3.83 o 
  -4   6   2        3.80       17.11      2.77 o 
  -3   6   2      121.90      142.24      6.97 o 
  -2   6   2       84.06       87.65      5.27 o 
  -1   6   2      586.35      613.57     24.14 o 
   0   6   2      143.43      146.49      4.04 o 
   1   6   2       98.39       66.69      2.08 o 
   2   6   2      395.31      426.63      8.55 o 
   3   6   2       69.10       71.78      5.03 o 
   4   6   2      246.25      246.70      6.39 o 
   5   6   2      344.60      342.89      7.25 o 
   6   6   2      165.91      187.98      5.11 o 
   7   6   2      160.45      158.26     31.88 o 
   8   6   2        0.50        3.86      5.45 o 
  -8   7   2       13.12       20.59      5.88 o 
  -7   7   2      110.44      128.86     17.42 o 
  -6   7   2       64.64       55.14     15.89 o 
  -5   7   2       62.43       61.90      9.89 o 
  -4   7   2       25.01       14.96      7.70 o 
  -3   7   2       59.99       58.59      3.92 o 
  -2   7   2      270.83      257.11      6.15 o 
  -1   7   2     1152.63     1198.97     36.80 o 
   0   7   2      374.15      401.73      7.38 o 
   1   7   2      840.37      848.28     12.47 o 
   2   7   2        4.25       22.22      2.17 o 
   3   7   2       16.09       21.46      4.05 o 
   4   7   2       18.69       22.15      5.55 o 
   5   7   2       71.03       66.95     11.76 o 
   6   7   2        0.43        4.68      4.69 o 
   7   7   2        4.01        8.58      5.51 o 
  -8   8   2       16.25       14.69      5.98 o 
  -7   8   2      176.09      192.78      7.82 o 
  -6   8   2        6.60        5.59      3.32 o 
  -5   8   2      196.19      193.85      5.09 o 
  -4   8   2       38.05       43.36      4.16 o 
  -3   8   2        7.01       21.35      2.41 o 
  -2   8   2      206.78      181.96     11.79 o 
  -1   8   2     1212.12     1221.22     22.83 o 
   0   8   2      187.46      209.92      5.08 o 
   1   8   2      297.02      293.11      7.00 o 
   2   8   2        0.03       16.82      5.27 o 
   3   8   2      331.67      318.72      7.31 o 
   4   8   2        0.39        2.62      2.55 o 
   5   8   2      736.46      691.64     12.18 o 
   6   8   2        1.45        1.10      4.76 o 
   7   8   2      132.12      124.80      7.81 o 
  -7   9   2       48.98       44.77      6.31 o 
  -6   9   2      233.46      238.87     27.72 o 
  -5   9   2        9.05        7.64      4.26 o 
  -4   9   2      546.17      499.61     27.55 o 
  -3   9   2       90.45       81.32      3.23 o 
  -2   9   2     1711.60     1746.53     22.73 o 
  -1   9   2      801.02      830.27     21.43 o 
   0   9   2     1281.12     1317.55     32.71 o 
   1   9   2        7.62        8.77      1.91 o 
   2   9   2      287.53      293.92      5.40 o 
   3   9   2       11.54       23.87      3.18 o 
   4   9   2       84.03       89.54      5.13 o 
   5   9   2      118.96      131.44     12.66 o 
   6   9   2      221.99      208.07     16.12 o 
   7   9   2       40.98       43.80      8.30 o 
  -7  10   2       37.92       37.40      6.29 o 
  -6  10   2      158.38      146.94     18.76 o 
  -5  10   2        9.14        9.74      5.23 o 
  -4  10   2        9.55        8.35      3.06 o 
  -3  10   2      149.65      152.00      7.46 o 
  -2  10   2      185.90      211.55      4.07 o 
  -1  10   2      109.15      128.98      9.46 o 
   0  10   2        9.13       25.52      2.18 o 
   1  10   2      306.88      294.78      6.69 o 
   2  10   2       36.78       45.64      5.73 o 
   3  10   2        9.60       15.50      2.99 o 
   4  10   2        8.85        6.13      2.45 o 
   5  10   2      175.74      182.41      7.77 o 
   6  10   2        1.38       10.84      8.13 o 
  -6  11   2       22.05       20.42      6.27 o 
  -5  11   2        1.43       10.10      8.33 o 
  -4  11   2       31.34       24.34      4.80 o 
  -3  11   2        6.12        4.08      3.03 o 
  -2  11   2       54.23       44.89      3.34 o 
  -1  11   2        3.95       17.39      3.55 o 
   0  11   2       98.31       82.35      2.71 o 
   1  11   2       54.27       54.70      4.34 o 
   2  11   2      278.90      262.55      7.15 o 
   3  11   2       10.80       11.48      2.43 o 
   4  11   2      186.75      183.00      6.22 o 
   5  11   2        0.57       20.37      9.49 o 
   6  11   2       92.25      106.14      7.49 o 
  -6  12   2        6.31        9.24      7.46 o 
  -5  12   2      246.09      242.64      8.57 o 
  -4  12   2       46.58       56.67      5.65 o 
  -3  12   2      491.58      492.39     12.29 o 
  -2  12   2      104.47      103.20      4.82 o 
  -1  12   2     1768.81     1694.65     33.91 o 
   0  12   2       67.98       74.26      3.97 o 
   1  12   2      381.67      399.84      7.67 o 
   2  12   2        4.32       17.17      9.76 o 
   3  12   2       83.85       91.08      6.15 o 
   4  12   2       27.42       23.38      5.01 o 
   5  12   2      157.86      124.12      8.34 o 
  -5  13   2       13.13       14.37     11.93 o 
  -4  13   2       11.98        8.02      5.18 o 
  -3  13   2       26.83       27.49      4.47 o 
  -2  13   2       26.77       22.89      4.20 o 
  -1  13   2       44.60       31.56      3.69 o 
   0  13   2      168.17      148.82      4.78 o 
   1  13   2       55.36       44.42      4.21 o 
   2  13   2       96.48       83.13     13.26 o 
   3  13   2        0.07        4.04      4.72 o 
   4  13   2       74.03       97.58      9.10 o 
  -3  14   2        0.37        1.21      4.41 o 
  -2  14   2       12.18        1.37      3.94 o 
  -1  14   2       24.49       14.04      6.05 o 
   0  14   2        0.24        1.00      3.20 o 
   1  14   2       16.33       11.31      3.57 o 
   2  14   2       11.09       12.11      7.44 o 
  -9   0   3      162.05      130.25     12.19 o 
  -7   0   3       56.44       39.43      5.90 o 
  -5   0   3        1.39       40.63      3.32 o 
  -3   0   3     7744.53     7194.48    367.29 o 
  -1   0   3    16261.94    14688.84    424.70 o 
   1   0   3     4794.59     4711.70     28.39 o 
   3   0   3     3860.33     3950.09     67.89 o 
   5   0   3       51.21       61.68      4.56 o 
   7   0   3      169.21      139.54      9.59 o 
  -9   1   3       96.08       79.18     11.04 o 
  -8   1   3        0.66        6.61      2.76 o 
  -7   1   3      450.49      425.35     20.44 o 
  -6   1   3      108.08       92.40      9.36 o 
  -5   1   3      607.00      691.40     15.42 o 
  -4   1   3      523.73      502.67     17.86 o 
  -3   1   3      376.08      349.67     19.43 o 
  -2   1   3     1398.57     1481.04     42.30 o 
  -1   1   3     8026.08     7461.14    188.28 o 
   0   1   3      179.88      219.55      5.01 o 
   1   1   3     5008.26     4698.90     57.51 o 
   2   1   3      118.43      138.92      7.43 o 
   3   1   3     1113.90     1208.39     20.79 o 
   4   1   3      224.35      238.31      6.34 o 
   5   1   3       29.34       36.36      2.77 o 
   6   1   3        1.78       10.86      2.23 o 
   7   1   3       16.73       14.07      2.31 o 
   8   1   3      100.82      119.91      6.22 o 
  -9   2   3        0.78       -0.37      5.30 o 
  -8   2   3     1479.39     1460.40    126.09 o 
  -7   2   3        7.54        7.83      3.25 o 
  -6   2   3      656.58      690.43     46.54 o 
  -5   2   3       73.81       71.54     13.89 o 
  -4   2   3      191.18      146.63     14.03 o 
  -3   2   3      976.66     1042.77     80.57 o 
  -2   2   3     2149.46     2166.74     30.83 o 
  -1   2   3     1395.83     1390.28     48.67 o 
   0   2   3     2724.24     2563.07     95.83 o 
   1   2   3        1.34       14.29      5.34 o 
   2   2   3     1252.09     1257.61     48.23 o 
   3   2   3       35.45       24.15      2.93 o 
   4   2   3       30.44       42.06      2.62 o 
   5   2   3        2.03        0.03      3.20 o 
   6   2   3       54.48       37.54      4.10 o 
   7   2   3       10.56       10.66      9.13 o 
   8   2   3       55.17       47.60      6.81 o 
  -9   3   3       22.54       20.70      5.38 o 
  -8   3   3       38.02       37.43      8.10 o 
  -7   3   3        2.38        6.04      3.30 o 
  -6   3   3      168.98      175.20     17.92 o 
  -5   3   3       60.86       64.07     19.26 o 
  -4   3   3     1648.63     1528.91    272.31 o 
  -3   3   3      559.45      613.98     34.03 o 
  -2   3   3     3013.09     3028.44    124.58 o 
  -1   3   3      988.49     1007.23     47.28 o 
   0   3   3      130.73      152.67      6.23 o 
   1   3   3     4422.08     4284.89    108.76 o 
   2   3   3      111.69      116.24      5.86 o 
   3   3   3     1924.58     1944.65     22.92 o 
   4   3   3       69.82       73.15      2.95 o 
   5   3   3      223.74      228.15     27.55 o 
   6   3   3      543.38      564.50     15.29 o 
   7   3   3       56.08       68.35     16.09 o 
   8   3   3       29.92       25.67      5.98 o 
  -9   4   3       27.55       16.21      5.48 o 
  -8   4   3       22.46       21.32      7.13 o 
  -7   4   3       10.01        9.71      4.00 o 
  -6   4   3       26.21       38.18      3.42 o 
  -5   4   3       61.35       58.33      7.43 o 
  -4   4   3        0.17       -1.73      2.38 o 
  -3   4   3      955.40      953.53     17.34 o 
  -2   4   3     1082.50     1099.69     21.23 o 
  -1   4   3      442.27      468.48     23.15 o 
   0   4   3     1716.71     1597.16     44.72 o 
   1   4   3      334.77      305.87      8.00 o 
   2   4   3      202.50      229.84      6.41 o 
   3   4   3      399.09      371.21      8.06 o 
   4   4   3      558.65      564.46     41.88 o 
   5   4   3       13.73        5.10      5.20 o 
   6   4   3      122.31      110.86      7.70 o 
   7   4   3        3.66       -1.38      4.77 o 
   8   4   3        1.60        9.95      5.84 o 
  -9   5   3      496.87      480.50     55.87 o 
  -8   5   3        6.90       14.28      5.09 o 
  -7   5   3      617.46      621.24     63.73 o 
  -6   5   3       25.19       23.47      4.80 o 
  -5   5   3      975.68     1030.67     47.77 o 
  -4   5   3      249.24      231.77     10.33 o 
  -3   5   3      861.47      872.07     39.47 o 
  -2   5   3       31.21       29.79      6.47 o 
  -1   5   3     2588.88     2541.32     76.36 o 
   0   5   3      793.03      804.60     22.30 o 
   1   5   3     3425.66     3323.57     60.31 o 
   2   5   3       26.26       32.66      2.16 o 
   3   5   3      918.58      925.16     15.40 o 
   4   5   3        1.83        3.78      2.58 o 
   5   5   3      334.14      362.85      8.55 o 
   6   5   3       23.38       24.51      3.51 o 
   7   5   3       12.52        9.31      5.04 o 
   8   5   3       19.40       20.68      6.11 o 
  -9   6   3        4.58       17.38      5.81 o 
  -8   6   3      235.58      250.96     16.32 o 
  -7   6   3        5.18        7.28      3.37 o 
  -6   6   3      135.95      142.64     13.03 o 
  -5   6   3       48.01       34.05      3.41 o 
  -4   6   3       11.17       11.99      4.40 o 
  -3   6   3       38.86       39.27      2.94 o 
  -2   6   3      376.56      358.25      6.71 o 
  -1   6   3      646.53      634.54     26.16 o 
   0   6   3      879.73      857.31     23.73 o 
   1   6   3     1725.31     1840.72     37.94 o 
   2   6   3      676.58      688.70     25.15 o 
   3   6   3      178.39      187.03      3.99 o 
   4   6   3      538.66      525.23     10.95 o 
   5   6   3        4.32        0.49      3.43 o 
   6   6   3       93.18       76.09      4.10 o 
   7   6   3       16.99       18.17      5.56 o 
  -8   7   3        2.95       11.55      5.58 o 
  -7   7   3        0.05        0.88      5.27 o 
  -6   7   3        8.40       16.06      5.00 o 
  -5   7   3      120.37      106.86      4.43 o 
  -4   7   3      287.29      281.69     15.52 o 
  -3   7   3      279.99      291.31     12.40 o 
  -2   7   3       68.81       66.62      2.60 o 
  -1   7   3        2.04       17.86      1.78 o 
   0   7   3        7.00       13.85      2.22 o 
   1   7   3      944.00      969.36     21.39 o 
   2   7   3       15.68       13.69      2.19 o 
   3   7   3        1.25        5.99      2.21 o 
   4   7   3       43.07       43.78      5.54 o 
   5   7   3      479.13      462.13     28.52 o 
   6   7   3      349.21      360.29     13.16 o 
   7   7   3       29.34       35.04      6.05 o 
  -8   8   3      184.89      176.73      8.60 o 
  -7   8   3        7.06       10.70      5.66 o 
  -6   8   3       11.51       18.83      4.70 o 
  -5   8   3       74.15       85.84      9.53 o 
  -4   8   3      260.53      264.38     17.46 o 
  -3   8   3      623.54      583.74     12.10 o 
  -2   8   3      798.16      796.42     12.81 o 
  -1   8   3      108.19      140.39      9.05 o 
   0   8   3     1275.36     1255.39     30.92 o 
   1   8   3       10.67       11.48      1.89 o 
   2   8   3     1003.15     1034.62     29.04 o 
   3   8   3        4.73        4.62      4.60 o 
   4   8   3       55.83       55.18      5.10 o 
   5   8   3       13.88        8.25      3.08 o 
   6   8   3        1.98       -3.03      8.23 o 
   7   8   3        4.72       13.30      5.77 o 
  -8   9   3       18.21       23.27      6.71 o 
  -7   9   3      494.02      529.59     27.75 o 
  -6   9   3        9.45        3.50      9.83 o 
  -5   9   3     1030.07     1036.40     55.23 o 
  -4   9   3        8.92       11.33      3.11 o 
  -3   9   3      551.03      548.12     10.39 o 
  -2   9   3      224.36      206.82      6.55 o 
  -1   9   3      653.88      694.52     12.44 o 
   0   9   3       13.56       24.20      4.94 o 
   1   9   3      299.71      309.39     11.00 o 
   2   9   3       40.27       62.33      4.59 o 
   3   9   3      223.07      219.80      4.44 o 
   4   9   3       28.34       30.11      3.55 o 
   5   9   3        6.05        9.03      4.80 o 
   6   9   3       92.71      105.22     15.62 o 
  -7  10   3        6.23       15.52      7.40 o 
  -6  10   3        1.02       -0.02      5.36 o 
  -5  10   3        7.64        5.38      4.87 o 
  -4  10   3       46.19       50.77      3.60 o 
  -3  10   3      897.27      904.34     28.69 o 
  -2  10   3      147.50      172.36     21.66 o 
  -1  10   3      432.85      422.68     13.96 o 
   0  10   3      206.84      198.75      4.63 o 
   1  10   3       57.85       54.34      2.47 o 
   2  10   3      471.11      507.76     25.42 o 
   3  10   3      129.23      131.38      6.22 o 
   4  10   3        0.11        4.94      3.59 o 
   5  10   3        0.85        6.43      7.20 o 
   6  10   3       11.63        7.86      7.66 o 
  -6  11   3        7.64       10.20      5.70 o 
  -5  11   3        4.83        1.62      6.43 o 
  -4  11   3       20.43       19.41      4.64 o 
  -3  11   3        6.60        4.28      2.56 o 
  -2  11   3        9.62       14.37      3.36 o 
  -1  11   3      264.38      262.94      6.65 o 
   0  11   3       75.47       80.78      4.22 o 
   1  11   3       65.84       57.53      3.86 o 
   2  11   3       75.41       69.94      5.83 o 
   3  11   3      113.51      113.57      9.93 o 
   4  11   3        3.61        2.79      3.93 o 
   5  11   3       33.17       30.65      6.24 o 
  -6  12   3      272.76      274.44      9.54 o 
  -5  12   3        3.38        5.84     12.53 o 
  -4  12   3      640.50      591.26     10.69 o 
  -3  12   3        0.12       -3.57      3.81 o 
  -2  12   3      312.17      330.99      6.59 o 
  -1  12   3       41.30       45.31      3.67 o 
   0  12   3       98.43      111.58      6.22 o 
   1  12   3        4.08        8.91      3.07 o 
   2  12   3       55.04       51.52      4.32 o 
   3  12   3       29.58       32.49      4.26 o 
   4  12   3        0.03        6.43      4.48 o 
  -5  13   3       13.42        7.17      5.93 o 
  -4  13   3       17.90       11.89      4.79 o 
  -3  13   3       24.25       23.94     11.56 o 
  -2  13   3       14.59        3.70      3.76 o 
  -1  13   3      111.03      116.30      5.57 o 
   0  13   3        0.42        4.91      3.13 o 
   1  13   3      368.35      359.01      7.54 o 
   2  13   3        1.30        3.70      3.91 o 
   3  13   3      284.78      297.46      7.62 o 
  -3  14   3        8.26        7.38      5.60 o 
  -2  14   3        0.94        6.81      5.16 o 
  -1  14   3        0.14       -0.56      3.34 o 
   0  14   3       62.91       57.28      7.78 o 
   1  14   3       16.54       13.79      4.61 o 
   2  14   3        7.46        9.21      4.04 o 
 -10   0   4       22.61        5.56      6.00 o 
  -8   0   4       99.58      111.87      4.86 o 
  -6   0   4     1407.04     1349.56    173.43 o 
  -4   0   4     3949.03     3407.13    337.27 o 
  -2   0   4     1578.88     1295.51     73.84 o 
   0   0   4      539.80      512.50     18.59 o 
   2   0   4     2059.73     2307.49     26.96 o 
   4   0   4     1583.28     1579.44     45.57 o 
   6   0   4      868.37      921.63     14.72 o 
   8   0   4        1.73       12.49      5.63 o 
 -10   1   4       24.37       28.72      4.39 o 
  -9   1   4       26.12       24.36      5.54 o 
  -8   1   4      142.90      148.15      9.42 o 
  -7   1   4       84.57       77.10      7.17 o 
  -6   1   4      208.66      183.07      4.05 o 
  -5   1   4       18.67       22.48      5.35 o 
  -4   1   4      184.65      188.45     12.54 o 
  -3   1   4     3329.59     3325.21    100.54 o 
  -2   1   4      489.28      549.01     21.21 o 
  -1   1   4      102.23      178.26     61.05 o 
   0   1   4     1817.10     1565.75     27.63 o 
   1   1   4     2309.56     2233.11     26.20 o 
   2   1   4      656.34      706.21     15.57 o 
   3   1   4     2633.94     2738.96     48.37 o 
   4   1   4       24.48       20.09      2.92 o 
   5   1   4      681.45      718.59     10.89 o 
   6   1   4       25.37       28.68      2.61 o 
   7   1   4       29.60       42.21      3.94 o 
   8   1   4       16.42       17.23      4.25 o 
  -9   2   4       71.10       56.94      6.19 o 
  -8   2   4        0.40        6.25     12.49 o 
  -7   2   4      547.99      596.28     44.97 o 
  -6   2   4      191.97      165.76     19.39 o 
  -5   2   4       11.12       15.14      2.83 o 
  -4   2   4      172.86      194.71     26.95 o 
  -3   2   4       12.33       12.68      2.39 o 
  -2   2   4     2108.96     2121.89     88.24 o 
  -1   2   4     1126.58     1049.89     52.06 o 
   0   2   4      235.47      225.48      9.89 o 
   1   2   4     2699.42     2797.45     81.58 o 
   2   2   4      444.57      415.39     18.93 o 
   3   2   4       89.30      102.37      3.06 o 
   4   2   4       74.79       73.44      3.15 o 
   5   2   4      194.10      166.78      5.16 o 
   6   2   4       12.13       14.61      3.31 o 
   7   2   4       88.82       67.98      6.41 o 
   8   2   4        0.42       -1.05      6.78 o 
  -9   3   4        0.55        7.79      5.10 o 
  -8   3   4        3.07        4.42      3.06 o 
  -7   3   4       53.92       73.51      6.00 o 
  -6   3   4       13.36       16.74      3.18 o 
  -5   3   4     1437.68     1379.72     64.60 o 
  -4   3   4      325.92      400.41     29.08 o 
  -3   3   4     4044.82     3902.84    107.74 o 
  -2   3   4     1463.84     1621.10     38.99 o 
  -1   3   4      125.49      149.50      2.94 o 
   0   3   4     1681.85     1544.52     47.77 o 
   1   3   4      111.66      135.67      6.68 o 
   2   3   4      446.03      367.58      7.29 o 
   3   3   4       70.70       71.41      4.91 o 
   4   3   4        9.81        7.78      2.50 o 
   5   3   4     1415.70     1431.12     29.78 o 
   6   3   4        0.21       11.46      3.31 o 
   7   3   4       56.16       60.10      5.90 o 
   8   3   4        2.98        1.81     12.89 o 
  -9   4   4       13.78       10.46      5.89 o 
  -8   4   4       93.86      103.45     10.03 o 
  -7   4   4       21.74       11.28      3.79 o 
  -6   4   4        6.34        4.16      3.11 o 
  -5   4   4      208.89      216.70     11.66 o 
  -4   4   4       72.86       66.27     10.43 o 
  -3   4   4      365.47      354.44     12.91 o 
  -2   4   4       86.97       93.44      7.42 o 
  -1   4   4      860.34      765.15     17.76 o 
   0   4   4      235.64      279.65      8.16 o 
   1   4   4      508.48      481.28     19.11 o 
   2   4   4       36.40       18.50      4.31 o 
   3   4   4       21.68       24.89      2.95 o 
   4   4   4     1444.57     1494.14     64.14 o 
   5   4   4        0.01       29.92      6.63 o 
   6   4   4      473.35      533.87     26.42 o 
   7   4   4        2.06       13.41      5.15 o 
   8   4   4       20.80       26.23      6.48 o 
  -9   5   4        5.61       10.55      6.04 o 
  -8   5   4      171.53      158.18     29.78 o 
  -7   5   4        4.68       -3.47      3.47 o 
  -6   5   4      119.02      127.98      4.80 o 
  -5   5   4      119.18      108.30      4.26 o 
  -4   5   4        0.09       14.01      2.77 o 
  -3   5   4        5.70        4.59      2.44 o 
  -2   5   4     1013.84     1074.10     44.36 o 
  -1   5   4      110.31      104.18      4.23 o 
   0   5   4     3077.11     3053.85    117.59 o 
   1   5   4       92.99       83.93      2.57 o 
   2   5   4       56.61       77.92      5.44 o 
   3   5   4      213.75      204.94      4.34 o 
   4   5   4     1031.26     1030.82     24.82 o 
   5   5   4      236.45      239.16      5.67 o 
   6   5   4      204.49      199.47      8.79 o 
   7   5   4       23.25       10.48      5.53 o 
  -9   6   4       29.68       37.31     11.19 o 
  -8   6   4        1.07       -5.30      5.30 o 
  -7   6   4      256.16      246.22      9.79 o 
  -6   6   4       53.90       34.90      6.76 o 
  -5   6   4      617.19      614.69     51.87 o 
  -4   6   4      228.29      234.54     15.26 o 
  -3   6   4      110.43      118.90      7.17 o 
  -2   6   4      584.80      624.31     12.96 o 
  -1   6   4      334.28      293.17     14.79 o 
   1   6   4      279.20      273.27     10.22 o 
   2   6   4       17.80       23.56      3.40 o 
   3   6   4       59.56       74.75      4.79 o 
   4   6   4      765.76      745.30     11.81 o 
   5   6   4        9.22        6.38      3.34 o 
   6   6   4      201.58      191.03      7.68 o 
   7   6   4       15.43        7.98      8.36 o 
  -8   7   4        6.39       12.69      5.70 o 
  -7   7   4       76.06       91.03     14.86 o 
  -6   7   4      101.40       86.32      5.13 o 
  -5   7   4      316.38      300.57      9.16 o 
  -4   7   4       51.74       55.18     11.53 o 
  -3   7   4     1137.92     1105.68     47.58 o 
  -2   7   4        6.90        9.09      2.19 o 
  -1   7   4        4.18       53.23     15.47 o 
   0   7   4       10.46       11.26      1.85 o 
   1   7   4       10.15       21.14      5.76 o 
   2   7   4        8.40       17.78      3.96 o 
   3   7   4       37.65       69.37     11.14 o 
   4   7   4       44.64       61.86      8.69 o 
   5   7   4      720.36      737.42     11.57 o 
   6   7   4        9.94       13.97      5.49 o 
   7   7   4       40.35       33.37     11.03 o 
  -8   8   4       40.36       32.60      6.78 o 
  -7   8   4        5.17        2.79      5.46 o 
  -6   8   4        8.93       -3.37      3.37 o 
  -5   8   4       12.24       11.43      3.34 o 
  -4   8   4      122.91      126.40      4.37 o 
  -3   8   4      262.44      255.95      4.31 o 
  -2   8   4      100.40       88.86      2.95 o 
  -1   8   4     1090.49     1112.69     29.56 o 
   0   8   4        4.40        4.44      1.98 o 
   1   8   4        0.07        0.39      1.74 o 
   2   8   4       27.99       34.45      5.67 o 
   3   8   4       29.49       22.03      2.73 o 
   4   8   4      402.45      426.51      9.88 o 
   5   8   4       69.18       63.72      9.19 o 
   6   8   4      171.61      185.96     13.23 o 
  -8   9   4       94.44      106.00      8.76 o 
  -7   9   4        5.57        6.55      9.19 o 
  -6   9   4      244.40      246.65     18.79 o 
  -5   9   4      150.62      133.29     10.69 o 
  -4   9   4       38.12       36.62      3.56 o 
  -3   9   4      101.35      105.52      8.31 o 
  -2   9   4      191.16      174.53      5.25 o 
  -1   9   4        5.59       16.31      3.50 o 
   0   9   4       57.47       65.28      3.44 o 
   1   9   4       13.95       18.10      2.24 o 
   2   9   4       27.62       31.14      3.84 o 
   3   9   4      152.74      139.74      7.21 o 
   4   9   4       72.19       65.31      9.61 o 
   5   9   4       65.99       51.13      8.26 o 
   6   9   4       34.66       42.24      8.63 o 
  -7  10   4       59.83       66.42      6.79 o 
  -6  10   4       37.06       37.66      5.82 o 
  -5  10   4      164.31      177.70      8.10 o 
  -4  10   4      289.54      290.82      8.24 o 
  -3  10   4      114.26      154.01      4.83 o 
  -2  10   4      753.10      753.89     10.45 o 
  -1  10   4      124.65      118.42      4.91 o 
   0  10   4      220.63      224.37      5.83 o 
   1  10   4        9.74        8.50      2.04 o 
   2  10   4        0.41        7.06      2.35 o 
   3  10   4        0.15        1.59      2.24 o 
   4  10   4      191.46      178.71      6.21 o 
   5  10   4        5.51        9.27      5.43 o 
  -6  11   4       34.32       18.36      5.64 o 
  -5  11   4       56.48       54.31      6.13 o 
  -4  11   4      111.36      109.33      6.10 o 
  -3  11   4      629.56      627.33      8.55 o 
  -2  11   4      264.38      266.99      7.60 o 
  -1  11   4      101.92      100.55      6.34 o 
   0  11   4       37.59       43.46      2.71 o 
   1  11   4      108.60      107.43      9.28 o 
   2  11   4      119.17      109.45      6.04 o 
   3  11   4      128.61      133.88      5.86 o 
   4  11   4       10.32       13.00      5.56 o 
   5  11   4      268.01      284.33     43.64 o 
  -5  12   4        4.93        6.81     12.19 o 
  -4  12   4        9.12        4.32      4.90 o 
  -3  12   4       20.23       16.69      5.11 o 
  -2  12   4       47.15       52.61      4.23 o 
  -1  12   4       20.54       20.14      3.27 o 
   0  12   4        0.29        4.45      4.45 o 
   1  12   4       31.81       19.97      3.41 o 
   2  12   4       31.72       26.41      4.03 o 
   3  12   4       13.01        5.81      3.92 o 
   4  12   4       23.01       23.37      4.69 o 
  -4  13   4       35.71       37.22      7.89 o 
  -3  13   4       80.98       76.13     10.85 o 
  -2  13   4        0.63       11.30      4.16 o 
  -1  13   4       42.78       38.29      5.13 o 
   0  13   4       36.31       34.01      5.19 o 
   1  13   4       11.85       14.48      5.76 o 
   2  13   4        3.13       -2.58      3.63 o 
   3  13   4        0.02        2.40      4.37 o 
  -3  14   4       48.58       50.07      5.17 o 
  -2  14   4      226.96      214.81     14.87 o 
  -1  14   4       22.46       13.96      6.19 o 
   0  14   4       58.45       55.09      5.46 o 
   1  14   4        9.46       16.88      6.44 o 
  -9   0   5      459.40      422.51     52.37 o 
  -7   0   5     1721.90     1720.83     93.88 o 
  -5   0   5     2897.68     2671.54    264.78 o 
  -3   0   5     4645.08     4351.56    218.50 o 
  -1   0   5      937.37      923.59     25.62 o 
   1   0   5      817.17      946.53     24.41 o 
   3   0   5      831.44      833.44     29.76 o 
   5   0   5       50.21       19.06      4.96 o 
   7   0   5        1.65        3.25      5.50 o 
  -9   1   5       19.97       21.15      4.00 o 
  -8   1   5       21.24       12.03      2.94 o 
  -7   1   5        1.38        8.69      2.38 o 
  -6   1   5       88.61       81.06      7.90 o 
  -5   1   5      916.58      863.08     37.55 o 
  -4   1   5        2.60       12.35      2.20 o 
  -3   1   5       63.97       94.15      3.10 o 
  -2   1   5      731.39      715.75     22.05 o 
  -1   1   5       94.19      110.86      5.85 o 
   0   1   5      494.75      463.26      8.40 o 
   1   1   5      121.74      117.07      2.19 o 
   2   1   5     1100.11     1070.60     21.35 o 
   3   1   5      188.63      173.15      5.96 o 
   4   1   5      160.53      181.94      4.38 o 
   5   1   5      140.92      101.88      2.97 o 
   6   1   5        2.50       24.48      2.44 o 
   7   1   5        0.06        7.16      4.71 o 
  -9   2   5        6.02        0.68      5.28 o 
  -8   2   5       16.52       23.21      3.42 o 
  -7   2   5       13.14       21.29      3.67 o 
  -6   2   5      470.77      469.33     39.24 o 
  -5   2   5       88.35       80.60      5.36 o 
  -4   2   5       37.30       45.60      4.70 o 
  -3   2   5      868.94      820.66     15.55 o 
  -2   2   5      899.90     1014.66     40.35 o 
  -1   2   5     1068.80     1017.87     43.41 o 
   0   2   5      327.75      332.91     10.70 o 
   1   2   5        0.37      117.30     42.88 o 
   2   2   5      260.25      270.01      5.25 o 
   3   2   5        0.12       -1.65      2.09 o 
   4   2   5        8.78        1.60      2.45 o 
   5   2   5       42.92       20.36      3.39 o 
   6   2   5       50.24       26.09      4.80 o 
   7   2   5        1.97       -3.36     13.53 o 
  -9   3   5       13.35        6.70      5.80 o 
  -8   3   5      358.31      357.19     49.04 o 
  -7   3   5       12.83       19.57      4.76 o 
  -6   3   5     1702.89     1633.89    225.70 o 
  -5   3   5      352.53      389.57     13.80 o 
  -4   3   5     1616.30     1662.69     62.30 o 
  -3   3   5      221.90      260.76      8.99 o 
  -2   3   5      768.30      767.52     14.14 o 
  -1   3   5      805.91      802.36     37.21 o 
   0   3   5      101.51       96.49      6.08 o 
   1   3   5      102.94      100.85     10.56 o 
   2   3   5     5046.70     4825.02    151.54 o 
   3   3   5       17.63       13.08      2.61 o 
   4   3   5      250.84      254.72     10.55 o 
   5   3   5       19.16       25.00      3.36 o 
   6   3   5        0.30        7.05      7.46 o 
   7   3   5       36.13       49.12      6.10 o 
  -9   4   5       32.63       30.10      6.23 o 
  -8   4   5        2.23       -6.86      6.86 o 
  -7   4   5      373.34      324.31     14.23 o 
  -6   4   5       33.14       26.93      3.58 o 
  -5   4   5      453.96      449.33     32.75 o 
  -4   4   5       68.85       82.58     12.33 o 
  -3   4   5     3000.25     2995.29     84.00 o 
  -2   4   5     1210.18     1209.68     25.23 o 
  -1   4   5     1135.12     1088.02     44.26 o 
   0   4   5       72.57       92.44      2.21 o 
   1   4   5     1100.34     1167.23     31.92 o 
   2   4   5       10.94       49.50      7.00 o 
   3   4   5      694.97      721.93     13.07 o 
   4   4   5      216.88      190.18     12.93 o 
   5   4   5       21.41       35.99      3.67 o 
   6   4   5        3.25        3.45      4.82 o 
   7   4   5        0.52        3.46      5.42 o 
  -9   5   5        3.68        0.11      5.48 o 
  -8   5   5        1.69        3.13      5.06 o 
  -7   5   5        3.02       -4.93      4.93 o 
  -6   5   5       19.38       24.86      3.55 o 
  -5   5   5       75.63       81.66      9.46 o 
  -4   5   5       37.26       37.32      3.13 o 
  -3   5   5      547.50      589.03     12.42 o 
  -2   5   5       96.94       89.62      2.75 o 
  -1   5   5      535.27      504.22     26.63 o 
   0   5   5      354.53      354.56      8.79 o 
   1   5   5      141.11      140.23      5.98 o 
   2   5   5     1221.14     1227.41     61.86 o 
   3   5   5      126.72      106.39      3.48 o 
   4   5   5       10.96       12.09      7.30 o 
   5   5   5      305.84      322.55      6.90 o 
   6   5   5        4.51        8.73      4.99 o 
   7   5   5       10.94        8.50      5.84 o 
  -9   6   5       19.24       16.14      6.80 o 
  -8   6   5        0.06        9.38      5.65 o 
  -7   6   5       81.26       80.70      4.38 o 
  -6   6   5      352.58      347.98     35.98 o 
  -5   6   5      121.80      109.19      4.33 o 
  -4   6   5      203.92      236.69      5.58 o 
  -3   6   5      650.67      640.68     12.09 o 
  -2   6   5     2409.72     2507.24     46.27 o 
  -1   6   5      365.80      363.09     11.87 o 
   0   6   5      861.22      891.07     39.56 o 
   1   6   5     1258.04     1300.64     33.99 o 
   2   6   5      244.30      258.72     17.46 o 
   3   6   5      898.01      864.41     13.29 o 
   4   6   5       55.65       41.37      4.07 o 
   5   6   5      165.19      143.63      7.56 o 
   6   6   5       12.44       14.24      5.10 o 
   7   6   5        0.01       -5.61      5.61 o 
  -8   7   5      251.18      258.76     34.75 o 
  -7   7   5       39.15       30.56      5.79 o 
  -6   7   5      973.60      938.51     31.85 o 
  -5   7   5       19.62       17.87      3.49 o 
  -4   7   5     1008.02      985.03     37.51 o 
  -3   7   5      269.00      263.61      5.74 o 
  -2   7   5     1511.70     1580.06     38.59 o 
  -1   7   5       86.49       83.15      2.80 o 
   0   7   5      528.53      571.71     16.64 o 
   1   7   5       38.55       47.34      4.87 o 
   2   7   5     1777.35     1821.51     67.91 o 
   3   7   5       23.68       31.09      5.40 o 
   4   7   5       72.53       66.12      6.82 o 
   5   7   5        4.09        6.34      6.40 o 
   6   7   5        3.86       -8.06     11.53 o 
  -8   8   5       10.36       16.19      6.11 o 
  -7   8   5      172.73      145.82      7.70 o 
  -6   8   5        4.64        7.59      3.25 o 
  -5   8   5      169.92      189.14      5.06 o 
  -4   8   5      184.36      188.19      4.83 o 
  -3   8   5      761.73      754.00     11.95 o 
  -2   8   5       23.70       33.48      3.29 o 
  -1   8   5      746.32      745.52     24.07 o 
   0   8   5        4.26        4.62      1.79 o 
   1   8   5      590.84      601.05      9.28 o 
   2   8   5      238.65      210.07     19.04 o 
   3   8   5      144.12      163.70      3.91 o 
   4   8   5       10.79       15.46      3.86 o 
   5   8   5        1.76       20.38      6.23 o 
   6   8   5       37.16       52.95      6.29 o 
  -7   9   5       70.09       65.41      6.78 o 
  -6   9   5        0.85        8.22      5.18 o 
  -5   9   5      635.10      645.20     10.95 o 
  -4   9   5       41.53       30.69      3.46 o 
  -3   9   5       67.36       69.93      3.54 o 
  -2   9   5       67.94       73.81      8.09 o 
  -1   9   5       36.34       38.70      5.30 o 
   0   9   5        1.57        3.72      3.14 o 
   1   9   5        2.41        4.71      1.94 o 
   2   9   5        0.32        7.89      2.32 o 
   3   9   5        0.38       -0.20      2.33 o 
   4   9   5       89.61       77.99     15.20 o 
   5   9   5       80.07       64.51     11.99 o 
  -7  10   5      211.41      214.43     14.46 o 
  -6  10   5        7.76       25.56     11.76 o 
  -5  10   5      383.74      345.45      8.86 o 
  -4  10   5      128.39      140.32      4.43 o 
  -3  10   5      684.54      655.81     12.89 o 
  -2  10   5       59.87       70.52      2.99 o 
  -1  10   5       48.96       65.85      2.65 o 
   0  10   5       30.61       30.63      4.24 o 
   1  10   5      306.37      324.86     12.06 o 
   2  10   5       28.84       40.69     12.34 o 
   3  10   5      168.16      160.32      5.58 o 
   4  10   5        1.05        1.81      4.17 o 
   5  10   5        0.54       -7.86      7.86 o 
  -6  11   5      207.79      200.29      8.48 o 
  -5  11   5       39.28       40.60     12.36 o 
  -4  11   5       39.88       37.47     11.76 o 
  -3  11   5      188.15      175.94     15.35 o 
  -2  11   5      400.39      390.51      7.05 o 
  -1  11   5        2.83        3.34      2.01 o 
   0  11   5      238.22      228.52      4.76 o 
   1  11   5       79.89       66.56      7.12 o 
   2  11   5      197.97      189.83      8.70 o 
   3  11   5       27.60       30.70      4.40 o 
   4  11   5        4.24       10.52      4.37 o 
  -5  12   5        5.65        1.84      5.65 o 
  -4  12   5       19.64       22.14     11.43 o 
  -3  12   5       66.37       81.81      5.01 o 
  -2  12   5       15.71       21.96      4.09 o 
  -1  12   5       28.81       26.84      3.53 o 
   0  12   5       17.16       15.73      3.36 o 
   1  12   5      124.65      112.36      8.80 o 
   2  12   5       34.99       28.93      4.80 o 
   3  12   5       19.39       16.57      5.23 o 
  -4  13   5      126.39      135.71     12.21 o 
  -3  13   5      179.77      154.62      9.20 o 
  -2  13   5       95.79      114.13     12.94 o 
  -1  13   5       40.55       35.80      5.47 o 
   0  13   5        3.11        3.93      3.54 o 
   1  13   5        6.98        3.09      3.48 o 
   2  13   5      101.77      112.43      6.84 o 
  -2  14   5        0.07        1.66      4.75 o 
  -1  14   5      131.68      128.19      5.27 o 
  -8   0   6      381.14      338.95     16.86 o 
  -6   0   6      451.00      456.30     48.90 o 
  -4   0   6      196.09      311.04     31.78 o 
  -2   0   6      274.45      368.86     14.90 o 
   0   0   6      468.61      520.18     14.53 o 
   2   0   6      115.21       73.22      4.98 o 
   4   0   6      324.48      331.96      7.38 o 
   6   0   6       32.27       33.84     11.16 o 
  -9   1   6       30.43       16.52      4.22 o 
  -8   1   6       62.47       52.11      2.77 o 
  -7   1   6      531.99      514.79     26.26 o 
  -6   1   6      320.06      317.80     13.38 o 
  -5   1   6     1895.31     1859.07     89.48 o 
  -4   1   6     1052.99     1000.97     57.72 o 
  -3   1   6      205.57      267.23      8.13 o 
  -2   1   6      205.60      185.19      5.19 o 
  -1   1   6      191.95      200.01      5.47 o 
   0   1   6      343.95      307.05      7.26 o 
   1   1   6       10.85       22.45      1.24 o 
   2   1   6      516.97      499.58      8.38 o 
   3   1   6        1.06       25.64      3.70 o 
   4   1   6      106.52      137.30      3.47 o 
   5   1   6        0.25       12.99      2.64 o 
   6   1   6       10.40       21.55      4.31 o 
   7   1   6        0.59        4.31      3.68 o 
  -9   2   6      123.88      131.05      7.39 o 
  -8   2   6       17.15       17.92      6.60 o 
  -7   2   6      182.65      187.92      5.04 o 
  -6   2   6      434.36      458.80     31.48 o 
  -5   2   6      143.51      183.69      8.13 o 
  -4   2   6      959.06     1033.66     52.37 o 
  -3   2   6     1345.59     1288.91     36.15 o 
  -2   2   6       33.67       30.61      2.52 o 
  -1   2   6      281.83      268.84      9.36 o 
   0   2   6        0.62       25.26      9.43 o 
   1   2   6      336.89      373.80     10.78 o 
   2   2   6       75.73       59.87      6.30 o 
   3   2   6        7.23       23.20      2.48 o 
   4   2   6        7.45       28.60      2.87 o 
   5   2   6        0.39        1.70      2.88 o 
   6   2   6        1.75        5.05      6.13 o 
   7   2   6        9.05        7.94      7.56 o 
  -9   3   6      318.23      247.08     42.91 o 
  -8   3   6      218.53      154.50     14.39 o 
  -7   3   6      750.46      750.77     14.42 o 
  -6   3   6      926.15      905.43     39.24 o 
  -5   3   6      212.80      218.51      5.10 o 
  -4   3   6       16.82       26.16      4.60 o 
  -3   3   6      529.77      641.09     14.30 o 
  -2   3   6        9.02       24.77      2.27 o 
  -1   3   6      365.85      336.27      9.98 o 
   0   3   6       78.93       96.82      3.62 o 
   1   3   6       49.17       29.40      2.92 o 
   2   3   6     1234.99     1216.31     49.28 o 
   3   3   6      638.77      593.59     18.39 o 
   4   3   6      511.79      556.37     20.66 o 
   5   3   6      150.91      168.42      4.71 o 
   6   3   6       42.92       68.70      5.88 o 
   7   3   6        1.09       -5.35      5.35 o 
  -9   4   6       15.78       13.60      6.36 o 
  -8   4   6       69.76       56.45     17.26 o 
  -7   4   6      134.19      134.22     16.99 o 
  -6   4   6     1250.85     1174.30     59.00 o 
  -5   4   6        5.19       17.63      3.50 o 
  -4   4   6     1232.36     1265.51     56.60 o 
  -3   4   6      381.02      416.05     14.58 o 
  -2   4   6      291.35      247.90     12.31 o 
  -1   4   6      219.21      214.83      8.63 o 
   0   4   6      213.70      197.52      8.88 o 
   1   4   6      493.37      494.09     10.02 o 
   2   4   6      515.45      534.83     15.39 o 
   3   4   6      764.66      796.60     24.95 o 
   4   4   6      111.12      128.68      7.72 o 
   5   4   6        9.12       -4.73      8.59 o 
   6   4   6       38.02       18.48      6.07 o 
   7   4   6       22.33        1.07      9.33 o 
  -9   5   6        2.65       -0.52      5.55 o 
  -8   5   6        0.66        3.86      7.73 o 
  -7   5   6      202.19      181.13      9.39 o 
  -6   5   6       37.89       48.87     11.23 o 
  -5   5   6      165.75      154.88      4.71 o 
  -4   5   6      574.23      578.15     14.32 o 
  -3   5   6      316.72      347.75     12.27 o 
  -2   5   6       48.15       42.67      3.27 o 
  -1   5   6        9.77       20.69      4.88 o 
   0   5   6      233.21      230.17      9.08 o 
   1   5   6       37.66       38.66      5.74 o 
   2   5   6       11.43       32.78      2.68 o 
   3   5   6        7.68       31.81      4.26 o 
   4   5   6        6.82       17.92      3.94 o 
   5   5   6        3.86       10.54      4.57 o 
   6   5   6       30.28       38.01      5.78 o 
  -9   6   6       56.70       57.11      6.99 o 
  -8   6   6       82.99       84.11      9.09 o 
  -7   6   6      286.60      271.20     13.53 o 
  -6   6   6      249.59      239.90      5.97 o 
  -5   6   6        8.30        4.56      3.20 o 
  -4   6   6      222.45      236.27      6.46 o 
  -3   6   6      759.37      823.16     15.66 o 
  -2   6   6      597.90      571.01     15.78 o 
  -1   6   6      157.32      145.50      7.86 o 
   0   6   6      418.31      416.99     15.93 o 
   1   6   6      118.55      101.91      5.51 o 
   2   6   6      550.90      527.45     24.24 o 
   3   6   6      600.06      582.32     13.17 o 
   4   6   6       33.07       32.95      4.62 o 
   5   6   6       60.51       49.81      7.26 o 
   6   6   6        0.22       -3.18      5.48 o 
  -8   7   6       34.27       14.45      6.50 o 
  -7   7   6      353.39      352.35     11.53 o 
  -6   7   6        3.06        5.75      3.73 o 
  -5   7   6      321.11      352.98     11.93 o 
  -4   7   6       65.66       56.22      5.53 o 
  -3   7   6       35.02       43.76      4.48 o 
  -2   7   6       45.88       52.72      3.39 o 
  -1   7   6      197.06      222.26     11.01 o 
   0   7   6       12.70       23.25      2.22 o 
   1   7   6       30.13       28.23      5.41 o 
   2   7   6      107.19       89.62      5.40 o 
   3   7   6      300.81      306.76      5.87 o 
   4   7   6       22.45       30.20      4.17 o 
   5   7   6      160.57      162.48      7.30 o 
   6   7   6        0.04       -0.16      5.23 o 
  -8   8   6       30.00       24.41      6.60 o 
  -7   8   6       86.25       80.99      7.22 o 
  -6   8   6      720.81      755.12     11.73 o 
  -5   8   6        3.22        4.82      3.96 o 
  -4   8   6      703.71      744.23     15.29 o 
  -3   8   6       73.91       77.06      3.29 o 
  -2   8   6      148.86      167.19      3.63 o 
  -1   8   6      353.16      333.40     14.88 o 
   0   8   6      290.44      289.00     17.03 o 
   1   8   6       47.53       47.04      2.47 o 
   2   8   6      120.51      126.24     11.63 o 
   3   8   6       36.10       33.86      6.37 o 
   4   8   6        7.51        9.85      6.99 o 
   5   8   6       13.73        5.62      5.41 o 
  -7   9   6       33.01       28.12      6.41 o 
  -6   9   6       35.74       38.07      5.99 o 
  -5   9   6       23.59       27.06      7.63 o 
  -4   9   6      373.11      398.15      9.14 o 
  -3   9   6      315.42      296.45     12.98 o 
  -2   9   6       65.55       62.45      5.43 o 
  -1   9   6      207.88      191.21      6.61 o 
   0   9   6       39.30       29.34      4.65 o 
   1   9   6       78.59       76.58      7.15 o 
   2   9   6       58.05       52.30      3.82 o 
   3   9   6        2.57        6.72      3.64 o 
   4   9   6       64.87       67.44      9.56 o 
   5   9   6       64.07       63.04     17.06 o 
  -7  10   6       73.99       77.82     13.53 o 
  -6  10   6      110.47      101.98      7.13 o 
  -5  10   6        0.26       -4.51      4.87 o 
  -4  10   6       44.87       49.02     10.46 o 
  -3  10   6      310.69      317.78      5.66 o 
  -2  10   6        1.32        3.40      3.13 o 
  -1  10   6      247.35      247.38     11.32 o 
   0  10   6       56.43       43.17      4.20 o 
   1  10   6       11.10       13.66      4.65 o 
   2  10   6        8.78        5.92      3.71 o 
   3  10   6        0.01       -1.08      3.83 o 
   4  10   6       29.96       30.81      5.10 o 
  -6  11   6       16.70       15.40      6.36 o 
  -5  11   6      381.49      377.04      9.63 o 
  -4  11   6        9.40        7.47      8.79 o 
  -3  11   6        1.69       -0.51      7.15 o 
  -2  11   6       37.21       41.07      4.29 o 
  -1  11   6       21.09       24.18      3.83 o 
   0  11   6       64.71       66.41      4.51 o 
   1  11   6       21.48       25.37      4.74 o 
   2  11   6        3.22       -4.78      4.78 o 
   3  11   6        8.74       10.94      4.22 o 
  -5  12   6       22.21       10.41      6.30 o 
  -4  12   6        0.20        1.29      5.02 o 
  -3  12   6       20.84       21.05     11.40 o 
  -2  12   6        1.23       -0.15      3.65 o 
  -1  12   6        9.08        7.47      3.60 o 
   0  12   6        1.67        5.03      3.26 o 
   1  12   6       11.08       10.45      3.42 o 
   2  12   6        6.40       11.34      4.10 o 
  -3  13   6       23.39       28.51     12.53 o 
  -2  13   6       39.24       30.65      7.68 o 
  -1  13   6       91.29       84.41      4.64 o 
   0  13   6       35.84       29.69      3.80 o 
   1  13   6        2.62        0.17      3.65 o 
  -9   0   7       30.47       34.48      9.93 o 
  -7   0   7      636.72      559.22     68.43 o 
  -5   0   7       14.04       18.40      2.84 o 
  -3   0   7      341.68      329.32     16.21 o 
  -1   0   7      431.07      488.17     15.14 o 
   1   0   7      632.77      609.70     10.99 o 
   3   0   7      412.23      384.50     19.30 o 
   5   0   7       13.82       12.82      5.03 o 
  -9   1   7       10.42        9.80      3.95 o 
  -8   1   7      302.78      303.65     14.77 o 
  -7   1   7      498.30      476.09     20.78 o 
  -6   1   7        2.66        6.30      2.61 o 
  -5   1   7      703.86      664.19     25.04 o 
  -4   1   7       24.44       21.96      2.05 o 
  -3   1   7      583.54      537.08     15.46 o 
  -2   1   7       17.79       35.28      1.57 o 
  -1   1   7        4.28        8.92      1.22 o 
   0   1   7      573.11      634.24     14.17 o 
   1   1   7       12.08       16.39      1.32 o 
   3   1   7      116.19      119.27      4.12 o 
   4   1   7        8.01       19.87      2.96 o 
   5   1   7       34.19       34.74      4.39 o 
   6   1   7       20.33       31.64      3.92 o 
  -9   2   7       48.15       47.32      8.06 o 
  -8   2   7       81.19       89.19      6.17 o 
  -7   2   7        3.25        8.54      3.46 o 
  -6   2   7      170.97      164.21     13.13 o 
  -5   2   7       75.94       75.79      3.67 o 
  -4   2   7     2735.11     2567.12    142.52 o 
  -3   2   7       39.88       40.39      4.17 o 
  -2   2   7      528.30      489.32     27.37 o 
  -1   2   7      220.99      243.46      9.94 o 
   0   2   7        0.26        6.04      2.08 o 
   1   2   7      274.20      290.16      9.98 o 
   2   2   7      358.20      324.13     10.29 o 
   3   2   7       79.74       72.46      5.43 o 
   4   2   7      328.78      338.38     17.97 o 
   5   2   7        1.13        6.33      4.38 o 
   6   2   7       78.84       85.55      7.09 o 
  -9   3   7        9.62       14.79      5.93 o 
  -8   3   7        7.74       10.23      5.51 o 
  -7   3   7      165.77      172.94      6.76 o 
  -6   3   7      222.50      225.68     25.59 o 
  -5   3   7       62.21       83.70      3.88 o 
  -4   3   7      306.58      295.09     10.53 o 
  -3   3   7        0.20        5.92      2.02 o 
  -2   3   7      921.63      893.90     27.28 o 
  -1   3   7       14.49       18.77      1.79 o 
   0   3   7      289.36      278.56     12.99 o 
   1   3   7       18.19       18.96      3.60 o 
   2   3   7       79.49       75.40      2.91 o 
   3   3   7       43.98       48.48      4.06 o 
   4   3   7       20.31       20.23      3.24 o 
   5   3   7       14.56       22.90      5.80 o 
   6   3   7        6.44       -0.37      5.58 o 
  -9   4   7       81.70       82.71     19.29 o 
  -8   4   7       74.78       72.10     13.43 o 
  -7   4   7       91.52       84.42      6.73 o 
  -6   4   7      173.84      173.01      8.66 o 
  -5   4   7        9.73        8.48      3.09 o 
  -4   4   7      460.13      484.22     36.65 o 
  -3   4   7      316.87      353.96     11.05 o 
  -2   4   7      769.02      768.47     27.75 o 
  -1   4   7       25.54       29.38      6.45 o 
   0   4   7      667.78      622.35     20.24 o 
   1   4   7       73.35       81.82      5.69 o 
   2   4   7       28.42       31.88      3.68 o 
   3   4   7      452.95      448.21     26.34 o 
   4   4   7       41.56       40.89      2.97 o 
   5   4   7        0.24       -4.83      4.83 o 
   6   4   7        0.54       -0.94     10.46 o 
  -9   5   7       40.11       44.59     13.76 o 
  -8   5   7       26.43       19.82      5.79 o 
  -7   5   7      308.36      293.16     10.36 o 
  -6   5   7       60.34       51.82     10.36 o 
  -5   5   7      808.14      831.42     31.58 o 
  -4   5   7      163.72      190.33      6.80 o 
  -3   5   7     1418.83     1408.66     34.71 o 
  -2   5   7       91.14       96.25      3.07 o 
  -1   5   7       66.26       64.88      2.68 o 
   0   5   7       13.56        8.78      1.83 o 
   1   5   7      747.07      704.66     21.67 o 
   2   5   7        7.88        4.35      2.97 o 
   3   5   7      740.78      747.99     15.41 o 
   4   5   7       29.58       23.79      4.45 o 
   5   5   7      155.75      169.05      7.53 o 
   6   5   7        1.61       -5.30      5.30 o 
  -8   6   7      122.52      120.48      7.83 o 
  -7   6   7       24.78       23.30      5.93 o 
  -6   6   7      262.70      257.82     11.26 o 
  -5   6   7       18.44       17.33      4.20 o 
  -4   6   7      839.21      878.89     23.45 o 
  -3   6   7      434.85      450.68      9.67 o 
  -2   6   7     1421.44     1354.18     27.99 o 
  -1   6   7      172.89      186.53      6.96 o 
   0   6   7      638.15      631.54     25.27 o 
   1   6   7       74.61      101.65      6.38 o 
   2   6   7      195.69      191.51     16.55 o 
   3   6   7        3.97       19.45      2.57 o 
   4   6   7      198.24      211.66     22.39 o 
   5   6   7        2.90        3.54      4.98 o 
  -8   7   7        6.08        3.26     11.46 o 
  -7   7   7       59.16       45.12     10.59 o 
  -6   7   7      199.87      207.42      7.80 o 
  -5   7   7      143.55      128.42      4.62 o 
  -4   7   7      111.31      113.83      5.66 o 
  -3   7   7        9.96       13.29      2.59 o 
  -2   7   7      301.12      296.38      9.26 o 
  -1   7   7      338.83      305.02      5.14 o 
   0   7   7       84.33       89.94      4.35 o 
   1   7   7       25.66       39.98      4.08 o 
   2   7   7      125.90      133.67      7.40 o 
   3   7   7       12.46        4.51      2.39 o 
   4   7   7       53.32       41.40      4.50 o 
   5   7   7        3.09        5.91      5.04 o 
  -8   8   7       37.55       47.08      7.03 o 
  -7   8   7       40.35       48.68      6.52 o 
  -6   8   7       52.97       60.05      6.40 o 
  -5   8   7        0.69        5.85      3.25 o 
  -4   8   7      797.27      799.02     12.13 o 
  -3   8   7       67.49       76.04      3.11 o 
  -2   8   7      136.07      148.26      3.53 o 
  -1   8   7       25.26       24.99      3.02 o 
   0   8   7      149.02      146.43     14.10 o 
   1   8   7        0.39        5.80      2.07 o 
   2   8   7      184.07      169.47     20.12 o 
   3   8   7       65.05       70.99      4.76 o 
   4   8   7       69.27       59.36      5.00 o 
   5   8   7        0.14        2.18      5.12 o 
  -7   9   7      356.26      330.10     12.69 o 
  -6   9   7       23.77       19.59      7.70 o 
  -5   9   7       76.83       91.34      6.17 o 
  -4   9   7       13.98       12.78      3.17 o 
  -3   9   7      207.45      214.98     12.37 o 
  -2   9   7       48.85       62.23      3.04 o 
  -1   9   7      249.33      253.35     12.12 o 
   0   9   7       45.00       40.60      2.96 o 
   1   9   7      125.71      129.53      4.85 o 
   2   9   7       27.63       25.12      6.66 o 
   3   9   7       85.52       93.97     11.64 o 
   4   9   7        4.13        1.98      4.15 o 
  -6  10   7      118.56       96.80      7.08 o 
  -5  10   7       15.73       24.64      5.42 o 
  -4  10   7      233.81      243.79      9.99 o 
  -3  10   7       24.67       34.10      6.56 o 
  -2  10   7      123.33      129.76      6.26 o 
  -1  10   7       66.91       68.12      5.29 o 
   0  10   7        0.22        4.75      2.84 o 
   1  10   7        0.31       -2.50      3.48 o 
   2  10   7       32.49       32.12      4.04 o 
   3  10   7       17.67       25.80      5.60 o 
  -5  11   7       35.19       59.49     14.03 o 
  -4  11   7       22.74       15.44     14.66 o 
  -3  11   7      259.53      271.28      7.04 o 
  -2  11   7       53.37       55.55      5.80 o 
  -1  11   7       88.10       74.54      6.96 o 
   0  11   7       17.74       12.96      3.21 o 
   1  11   7       21.26       17.53      3.46 o 
   2  11   7       23.67       31.25      4.33 o 
   3  11   7        0.92        1.76      4.50 o 
  -4  12   7       83.10       78.89     23.29 o 
  -3  12   7       21.43       23.42      4.50 o 
  -2  12   7       26.15       38.87      4.49 o 
  -1  12   7        0.06        4.97      3.53 o 
   0  12   7       83.98       97.62     13.67 o 
   1  12   7       49.69       45.03      5.76 o 
  -2  13   7        8.20        4.16      4.25 o 
  -1  13   7       62.21       52.89      6.40 o 
  -8   0   8        5.38       -5.04      5.04 o 
  -6   0   8        7.50       11.11      3.24 o 
  -4   0   8       21.50       32.85      8.56 o 
  -2   0   8       41.55       53.18      2.64 o 
   0   0   8       17.02       12.47      2.05 o 
   2   0   8        0.53        2.38      5.36 o 
   4   0   8       76.84       63.49      9.12 o 
   6   0   8        0.12       11.19      8.00 o 
  -9   1   8        2.94        4.84      3.93 o 
  -8   1   8       61.33       60.36      4.22 o 
  -7   1   8      267.79      261.45     11.06 o 
  -6   1   8      895.86      833.05     47.97 o 
  -5   1   8        4.81        8.36      2.13 o 
  -4   1   8      922.94      867.34     52.84 o 
  -3   1   8       16.04       30.73      2.92 o 
  -2   1   8       58.60       50.31      3.72 o 
  -1   1   8      485.01      486.22     12.05 o 
   0   1   8      139.43      125.68      2.28 o 
   1   1   8        7.20       16.99      1.52 o 
   2   1   8       54.43       60.12      2.60 o 
   3   1   8       34.75       28.13      2.08 o 
   4   1   8       14.11       29.42      1.92 o 
   5   1   8        0.02        0.48      3.33 o 
   6   1   8        0.03        2.40      3.80 o 
  -9   2   8       17.35       23.97     10.13 o 
  -8   2   8        0.72        4.02     13.33 o 
  -7   2   8      119.12      124.21      9.39 o 
  -6   2   8       38.48       32.91      3.48 o 
  -5   2   8      614.83      597.07     28.62 o 
  -4   2   8      242.43      244.87     18.59 o 
  -3   2   8      532.66      556.13     13.91 o 
  -2   2   8       41.78       45.65      2.68 o 
  -1   2   8       19.17       37.81      2.17 o 
   0   2   8       17.67       20.72      2.50 o 
   1   2   8      436.74      424.52     13.22 o 
   2   2   8       95.04       80.86      8.91 o 
   3   2   8      133.90      140.76      3.90 o 
   4   2   8        0.21        4.28      3.52 o 
   5   2   8       39.84       28.29      6.00 o 
   6   2   8        0.00       -5.34      5.34 o 
  -9   3   8       40.25       35.75     13.16 o 
  -8   3   8        0.45       -5.13      5.13 o 
  -7   3   8        0.05        2.68      7.66 o 
  -6   3   8      504.72      529.63     40.54 o 
  -5   3   8       47.84       62.00      3.89 o 
  -4   3   8      925.54      915.09     55.87 o 
  -3   3   8      171.67      164.67      3.81 o 
  -2   3   8      220.24      226.58      3.92 o 
  -1   3   8       61.66       57.50      2.34 o 
   0   3   8      376.72      366.28     11.07 o 
   1   3   8      189.76      169.04      7.88 o 
   2   3   8       14.30       30.91      6.72 o 
   3   3   8        3.88        5.81      3.60 o 
   4   3   8       26.76       33.92      4.70 o 
   5   3   8        2.72        9.70      7.43 o 
   6   3   8        2.28       -5.44      5.44 o 
  -9   4   8        0.01        0.61      6.12 o 
  -8   4   8       75.22       59.76      6.64 o 
  -7   4   8       92.67       95.74      6.62 o 
  -6   4   8      126.71      120.21      4.46 o 
  -5   4   8      720.02      778.54     27.45 o 
  -4   4   8      112.80      138.86      7.33 o 
  -3   4   8      458.08      449.69     11.63 o 
  -2   4   8      107.02      108.39      7.43 o 
  -1   4   8       33.22       40.45      4.89 o 
   0   4   8       21.66       27.92      3.44 o 
   1   4   8      358.76      378.54     14.58 o 
   2   4   8      207.89      185.53     16.62 o 
   3   4   8       13.24       29.91      5.48 o 
   4   4   8        1.62        6.12      9.98 o 
   5   4   8        5.02       13.23      5.50 o 
  -8   5   8      197.66      169.63     20.05 o 
  -7   5   8      130.68      110.66      6.85 o 
  -6   5   8      639.26      629.39     10.95 o 
  -5   5   8       23.88       28.18      4.06 o 
  -4   5   8      369.26      384.80     18.36 o 
  -3   5   8        1.66        5.07      4.66 o 
  -2   5   8      381.85      417.98      7.84 o 
  -1   5   8       24.50       28.43      3.03 o 
   0   5   8      376.83      375.11     15.38 o 
   1   5   8        0.75        2.65      2.07 o 
   2   5   8      140.74      136.30      8.91 o 
   3   5   8        1.50        1.86      2.97 o 
   4   5   8      136.00      166.02      5.98 o 
   5   5   8        1.25        6.67      4.85 o 
  -8   6   8       10.33       20.16      9.13 o 
  -7   6   8        8.45       11.90      5.61 o 
  -6   6   8        6.71       21.17      5.46 o 
  -5   6   8      853.56      888.85     51.74 o 
  -4   6   8        8.59       28.81      4.03 o 
  -3   6   8      979.22      994.73     16.04 o 
  -2   6   8        6.78       15.47      2.56 o 
  -1   6   8      531.60      536.80     19.36 o 
   0   6   8       51.23       50.67      2.51 o 
   1   6   8      879.41      856.13     20.55 o 
   2   6   8      269.25      262.77     18.61 o 
   3   6   8       16.31       35.36      6.40 o 
   4   6   8        3.60       -0.28      3.95 o 
   5   6   8        5.24       -1.47      7.66 o 
  -8   7   8       30.61       13.99      8.93 o 
  -7   7   8        0.06        6.43      5.51 o 
  -6   7   8       18.08        7.73      7.46 o 
  -5   7   8       93.01      117.38     14.92 o 
  -4   7   8       35.20       77.64     26.25 o 
  -3   7   8        0.36        3.75      2.48 o 
  -2   7   8        0.17       -1.53      2.32 o 
  -1   7   8       35.01       44.06      2.47 o 
   0   7   8        1.69        3.61      2.43 o 
   1   7   8       65.92       60.37      8.93 o 
   2   7   8       43.38       45.95     10.16 o 
   3   7   8        3.30        3.97      5.06 o 
   4   7   8        0.00        2.75      3.96 o 
  -7   8   8      392.96      398.71     10.41 o 
  -6   8   8      125.61      130.63     10.39 o 
  -5   8   8      236.80      263.26      7.75 o 
  -4   8   8      183.42      193.62      4.64 o 
  -3   8   8      140.15      150.80      3.63 o 
  -2   8   8      176.53      188.52      3.78 o 
  -1   8   8        3.81        3.73      2.35 o 
   0   8   8        0.43        1.08      2.01 o 
   1   8   8       42.81       51.40      6.17 o 
   2   8   8       80.49       72.21     12.35 o 
   3   8   8       11.68       18.19      4.41 o 
   4   8   8        2.63        2.41      7.79 o 
  -7   9   8        5.34       13.45      6.43 o 
  -6   9   8      150.70      149.54     16.76 o 
  -5   9   8       30.81       38.82      5.60 o 
  -4   9   8      176.01      198.42     12.46 o 
  -3   9   8       34.23       39.65      4.28 o 
  -2   9   8      128.59      148.52      6.83 o 
  -1   9   8        0.04        4.22      2.99 o 
   0   9   8      340.98      342.29     13.87 o 
   1   9   8       44.72       32.67      3.53 o 
   2   9   8       53.72       43.70      9.11 o 
   3   9   8       23.92       18.37      6.28 o 
  -6  10   8       83.22       81.79     16.89 o 
  -5  10   8       42.54       47.97      7.83 o 
  -4  10   8        3.46        2.81      8.76 o 
  -3  10   8       15.83       24.97      4.20 o 
  -2  10   8       29.89       35.62      3.94 o 
  -1  10   8       89.23       87.87      8.11 o 
   0  10   8       12.96       11.66      3.22 o 
   1  10   8       36.25       35.16      5.07 o 
   2  10   8        6.20        6.61      3.77 o 
   3  10   8        0.32       -0.93      4.27 o 
  -5  11   8        0.23        3.43      5.70 o 
  -4  11   8       59.48       60.53      8.99 o 
  -3  11   8        8.14        7.68      4.29 o 
  -2  11   8        0.22        5.60      5.11 o 
  -1  11   8      109.50       94.35      4.62 o 
   0  11   8        1.91        5.56      4.47 o 
   1  11   8        0.03        3.99      3.90 o 
  -3  12   8       51.35       65.67      5.29 o 
  -2  12   8       10.21       13.41      4.16 o 
  -1  12   8        9.87        8.82      3.60 o 
   0  12   8        5.78        6.10      3.74 o 
  -9   0   9       66.97       58.46     10.63 o 
  -7   0   9      168.70      167.49     15.72 o 
  -5   0   9       50.20       43.44      3.40 o 
  -3   0   9       15.51       21.29      4.53 o 
  -1   0   9      207.64      246.60     10.92 o 
   1   0   9      104.75      104.02      4.83 o 
   3   0   9       90.78       93.29      8.48 o 
   5   0   9       17.28        7.02     11.09 o 
  -9   1   9       56.48       60.46      6.44 o 
  -8   1   9      194.42      177.97      9.39 o 
  -7   1   9       93.57       76.73      6.68 o 
  -6   1   9      483.61      502.43     23.70 o 
  -5   1   9      259.79      255.44     13.81 o 
  -4   1   9       40.45       50.31      4.60 o 
  -3   1   9      128.38      114.04      6.00 o 
  -2   1   9      321.43      323.19      7.18 o 
  -1   1   9      480.42      461.89     10.65 o 
   0   1   9       98.32      104.40      2.31 o 
   1   1   9       61.50       62.28      1.80 o 
   2   1   9        0.36       12.78      3.00 o 
   3   1   9      244.96      224.07      7.56 o 
   4   1   9        2.25        6.80      2.83 o 
   5   1   9       14.28        9.25      6.83 o 
  -9   2   9       22.81       26.31      6.02 o 
  -8   2   9        0.60        5.52      5.39 o 
  -7   2   9      253.46      259.61     11.03 o 
  -6   2   9      502.61      501.12     26.78 o 
  -5   2   9      175.08      185.99      4.71 o 
  -4   2   9      519.32      461.86     27.22 o 
  -3   2   9       14.10       43.26      9.54 o 
  -2   2   9      144.41      162.23      6.22 o 
  -1   2   9      209.26      200.00      3.50 o 
   0   2   9       51.44       56.87      5.08 o 
   1   2   9       15.13       17.14      2.23 o 
   2   2   9      989.06      890.58     15.65 o 
   3   2   9        2.64        8.10      3.55 o 
   4   2   9      161.82      150.97     13.10 o 
   5   2   9        2.26       -1.03      5.07 o 
  -9   3   9       66.49       65.96     11.69 o 
  -8   3   9       63.87       53.60      9.83 o 
  -7   3   9      195.25      186.60      7.35 o 
  -6   3   9       29.59       34.79      3.65 o 
  -5   3   9      312.34      318.64     10.46 o 
  -4   3   9       28.90       30.41      9.23 o 
  -3   3   9      328.84      340.14     16.22 o 
  -2   3   9      401.90      431.47     10.82 o 
  -1   3   9      226.66      222.68      6.19 o 
   0   3   9      290.51      295.21     11.71 o 
   1   3   9       54.32       60.50      4.60 o 
   2   3   9      207.64      184.78      4.03 o 
   3   3   9       22.26       24.74      3.90 o 
   4   3   9        1.96        6.18      3.90 o 
   5   3   9        0.91        3.09      4.88 o 
  -8   4   9       45.24       46.21      9.76 o 
  -7   4   9       24.89       17.51      5.54 o 
  -6   4   9       26.82       35.71      4.56 o 
  -5   4   9       62.34       64.82      3.86 o 
  -4   4   9        4.02       12.88      4.63 o 
  -3   4   9      265.38      255.65      4.35 o 
  -2   4   9       34.65       66.64      3.51 o 
  -1   4   9     1051.70     1029.68     30.13 o 
   0   4   9      356.85      371.17     13.20 o 
   1   4   9      207.42      206.00      7.35 o 
   2   4   9        7.32       16.61      2.55 o 
   3   4   9      184.79      176.28      6.42 o 
   4   4   9        0.28        2.95      5.30 o 
   5   4   9       46.81       39.52      6.50 o 
  -8   5   9        1.84       -0.46      5.79 o 
  -7   5   9        5.12        6.49      5.82 o 
  -6   5   9       37.85       38.01      5.22 o 
  -5   5   9      234.92      243.55     12.93 o 
  -4   5   9       68.85       74.56     13.79 o 
  -3   5   9      122.15      119.50      3.42 o 
  -2   5   9      121.98      116.27      3.45 o 
  -1   5   9       58.66       58.25      3.77 o 
   0   5   9        2.95        7.60      2.03 o 
   1   5   9      488.23      475.01      9.82 o 
   2   5   9        5.77        9.76      2.33 o 
   3   5   9      243.24      227.09     15.05 o 
   4   5   9        0.29        1.70      4.45 o 
  -8   6   9       71.96       69.99      6.97 o 
  -7   6   9       41.00       44.63      6.26 o 
  -6   6   9      234.72      237.96      7.80 o 
  -5   6   9      138.50      180.82      4.69 o 
  -4   6   9      285.01      299.50      5.86 o 
  -3   6   9      114.65      140.18      3.54 o 
  -2   6   9      105.00      115.26      3.39 o 
  -1   6   9      521.49      546.12     14.91 o 
   0   6   9      731.30      735.54     33.46 o 
   1   6   9      155.53      139.60      6.65 o 
   2   6   9       61.96       57.31      5.98 o 
   3   6   9       15.57       17.68      6.97 o 
   4   6   9       32.12       32.04      5.43 o 
  -7   7   9        7.05        8.80      5.95 o 
  -6   7   9       25.42       31.15      6.36 o 
  -5   7   9        0.11        4.44      8.00 o 
  -4   7   9        2.13        6.27      3.03 o 
  -3   7   9        8.13        5.86      2.92 o 
  -2   7   9      309.28      337.16      8.13 o 
  -1   7   9        1.01       30.35      2.39 o 
   0   7   9      281.18      281.44      8.91 o 
   1   7   9       33.96       25.99      4.22 o 
   2   7   9      233.28      224.54      6.41 o 
   3   7   9        7.96        5.90      3.93 o 
   4   7   9       46.99       44.83      5.02 o 
  -7   8   9       49.14       48.30      6.78 o 
  -6   8   9       62.90       68.42     11.73 o 
  -5   8   9       71.70       85.57      6.34 o 
  -4   8   9       12.51       26.05      7.13 o 
  -3   8   9      273.90      288.58      9.54 o 
  -2   8   9        0.24        4.96      3.32 o 
  -1   8   9      360.14      357.97     17.40 o 
   0   8   9        7.74       60.66     28.93 o 
   1   8   9        9.32        6.93      3.27 o 
   2   8   9      154.07      160.58     26.22 o 
   3   8   9       25.72       25.38      5.89 o 
  -6   9   9        3.30       11.07     10.39 o 
  -5   9   9       77.61       85.94      6.40 o 
  -4   9   9        0.67       -6.40      6.40 o 
  -3   9   9      155.21      158.85      5.64 o 
  -2   9   9       67.94       55.64      4.35 o 
  -1   9   9      146.58      120.16      6.36 o 
   0   9   9       81.28       62.21      6.58 o 
   1   9   9       12.49       11.21      3.55 o 
   2   9   9        2.05        4.58      6.47 o 
  -5  10   9       12.41       16.94      5.72 o 
  -4  10   9        6.17       12.26     10.76 o 
  -3  10   9        0.19       -3.89      3.89 o 
  -2  10   9      101.87      105.46      5.17 o 
  -1  10   9       27.22       35.26      6.02 o 
   0  10   9       71.15       65.45      6.18 o 
   1  10   9       28.69       18.03      3.74 o 
  -4  11   9        0.09        2.76      5.22 o 
  -3  11   9        1.29        6.44      5.58 o 
  -2  11   9      193.29      197.30     12.17 o 
  -1  11   9        3.52       14.63      3.69 o 
   0  11   9       52.48       57.34      4.30 o 
  -8   0  10      137.01      144.18     15.66 o 
  -6   0  10      172.67      175.16      4.96 o 
  -4   0  10      692.39      663.72     48.17 o 
  -2   0  10      477.73      519.25     11.11 o 
   0   0  10      383.86      409.35      8.16 o 
   2   0  10        0.12       -0.53      3.35 o 
   4   0  10       31.17       36.47      7.97 o 
  -8   1  10        6.55        4.49      3.79 o 
  -7   1  10       34.44       36.76      3.90 o 
  -6   1  10       15.46       13.20      2.54 o 
  -5   1  10      309.21      280.64      8.96 o 
  -4   1  10       33.91       44.07      5.92 o 
  -3   1  10      111.28      117.96      5.82 o 
  -2   1  10      358.69      352.40      7.34 o 
  -1   1  10      290.34      336.08      4.90 o 
   0   1  10      268.49      234.20      4.78 o 
   1   1  10      118.41      130.91      4.67 o 
   2   1  10       57.07       60.74      2.96 o 
   3   1  10        1.73       14.35      2.79 o 
   4   1  10        0.30       -2.56      2.90 o 
  -8   2  10        5.20        5.95      5.54 o 
  -7   2  10        9.78       20.29      5.25 o 
  -6   2  10        4.19        3.93      4.48 o 
  -5   2  10       59.31       80.68      8.96 o 
  -4   2  10        0.67        4.00      4.83 o 
  -3   2  10      103.70       88.54      5.51 o 
  -2   2  10       23.65       42.91      2.79 o 
  -1   2  10      663.00      651.03     19.30 o 
   0   2  10       65.52       70.08      4.40 o 
   1   2  10       21.32       25.16      2.26 o 
   2   2  10       11.50       12.43      3.95 o 
   3   2  10        5.12       12.01      4.98 o 
   4   2  10        2.42       -0.87      7.50 o 
  -8   3  10        0.45       -0.44      5.56 o 
  -7   3  10      115.16      141.50     20.35 o 
  -6   3  10        6.47       12.37      4.94 o 
  -5   3  10      385.74      356.11     20.35 o 
  -4   3  10       29.51       36.62      7.50 o 
  -3   3  10      449.61      439.56     13.86 o 
  -2   3  10      146.70      155.89      3.72 o 
  -1   3  10      927.14      913.13     25.66 o 
   0   3  10      182.35      164.33      6.25 o 
   1   3  10       37.68       39.64      5.16 o 
   2   3  10        3.51        6.71      3.84 o 
   3   3  10       11.09       24.16      4.06 o 
   4   3  10        4.74       12.56      4.29 o 
  -8   4  10       80.36       83.65      6.87 o 
  -7   4  10        1.41        3.10      5.58 o 
  -6   4  10      156.56      158.23      6.79 o 
  -5   4  10       68.68       74.98      3.91 o 
  -4   4  10      581.62      571.33     42.71 o 
  -3   4  10      136.32      161.68      6.43 o 
  -2   4  10      210.74      232.05      4.09 o 
  -1   4  10       39.49       36.16      2.50 o 
   0   4  10      484.38      463.80      9.97 o 
   1   4  10        4.00        1.39      3.19 o 
   2   4  10       18.62       15.22      4.77 o 
   3   4  10        0.42        2.54      3.76 o 
   4   4  10        1.85        5.87      4.40 o 
  -8   5  10        5.26        7.10      6.21 o 
  -7   5  10       16.90       17.22      6.06 o 
  -6   5  10       57.74       70.59     10.13 o 
  -5   5  10       85.80       89.91      9.53 o 
  -4   5  10        0.49        5.09      3.36 o 
  -3   5  10       86.82       85.36      3.29 o 
  -2   5  10      326.79      326.68     18.47 o 
  -1   5  10       56.19       51.61      4.56 o 
   0   5  10        3.32        1.37      2.35 o 
   1   5  10        1.92        1.29      3.06 o 
   2   5  10        0.00        8.62      3.68 o 
   3   5  10        0.96        1.38      3.98 o 
  -7   6  10       35.79       20.74      6.24 o 
  -6   6  10      122.46      132.72      6.86 o 
  -5   6  10        0.06        2.81     10.06 o 
  -4   6  10      183.92      226.62      7.08 o 
  -3   6  10       61.83       61.81      5.57 o 
  -2   6  10       84.33       90.85      4.97 o 
  -1   6  10      265.57      275.91     13.25 o 
   0   6  10      174.71      170.68      8.30 o 
   1   6  10        0.00        3.73      3.02 o 
   2   6  10        0.01        6.17      4.64 o 
   3   6  10       19.94       14.10      9.67 o 
  -7   7  10       79.04       87.18      7.74 o 
  -6   7  10       65.39       63.43      6.31 o 
  -5   7  10      204.99      215.10      7.65 o 
  -4   7  10        0.04        7.03     10.33 o 
  -3   7  10      243.24      233.43      6.03 o 
  -2   7  10       47.25       58.67      4.43 o 
  -1   7  10      696.82      701.60     25.84 o 
   0   7  10        7.12        8.25      3.58 o 
   1   7  10       88.82       82.89      4.34 o 
   2   7  10        0.57        3.84      4.65 o 
   3   7  10       13.57        4.84      4.63 o 
  -6   8  10       49.64       54.78     12.43 o 
  -5   8  10       18.73       22.47      5.69 o 
  -4   8  10       91.42       96.61      6.21 o 
  -3   8  10       26.63       22.17      4.20 o 
  -2   8  10        0.17        9.91      3.69 o 
  -1   8  10       93.89       92.82      4.28 o 
   0   8  10       36.72       23.78      4.39 o 
   1   8  10        0.73       -4.16      4.16 o 
   2   8  10        0.03       -1.67      4.54 o 
  -5   9  10       48.92       49.60      6.39 o 
  -4   9  10       20.13       18.52      7.53 o 
  -3   9  10        0.02        4.88      4.12 o 
  -2   9  10      201.05      183.50      6.08 o 
  -1   9  10        1.51        2.06      5.14 o 
   0   9  10      103.30       93.05      6.62 o 
   1   9  10        3.44        7.11      4.20 o 
  -4  10  10      103.09      129.39      7.34 o 
  -3  10  10       10.61        0.17      4.95 o 
  -2  10  10      173.25      166.86      6.07 o 
  -1  10  10      142.55      131.82     10.78 o 
   0  10  10      158.46      156.63      5.26 o 
  -7   0  11      136.11      125.28     18.39 o 
  -5   0  11      906.84      811.70     62.46 o 
  -3   0  11      211.98      201.14     10.05 o 
  -1   0  11       13.07        6.32      2.04 o 
   1   0  11      284.05      272.57      5.62 o 
   3   0  11       87.76       66.83      5.20 o 
  -8   1  11       54.69       46.79      5.24 o 
  -7   1  11       76.35       64.34      4.41 o 
  -6   1  11       19.13       20.26      3.93 o 
  -5   1  11       15.46       11.98      3.37 o 
  -4   1  11      424.49      410.67     12.84 o 
  -3   1  11       71.67       79.23      4.88 o 
  -2   1  11       87.62       99.26      3.95 o 
  -1   1  11      232.38      247.15      6.16 o 
   0   1  11        1.98        5.78      1.40 o 
   1   1  11       33.92       34.27      2.45 o 
   2   1  11       66.12       61.45      3.25 o 
   3   1  11        0.28        2.51      2.97 o 
  -8   2  11        0.23       -0.12      5.81 o 
  -7   2  11        0.74       -0.16      5.50 o 
  -6   2  11       29.71       24.29      5.00 o 
  -5   2  11        2.16        8.60      6.86 o 
  -4   2  11       45.44       40.28      4.26 o 
  -3   2  11       16.27       22.87      2.59 o 
  -2   2  11      161.58      188.73      9.43 o 
  -1   2  11        3.26        8.33      2.09 o 
   0   2  11       94.44       96.59      9.57 o 
   1   2  11        1.65        0.07      3.14 o 
   2   2  11       14.38       11.89      5.86 o 
   3   2  11        5.27        6.62      4.12 o 
  -7   3  11       34.79       29.83      8.69 o 
  -6   3  11       83.34       70.48      7.46 o 
  -5   3  11        0.25        8.92      4.68 o 
  -4   3  11      331.29      304.32     18.62 o 
  -3   3  11      160.91      153.23      7.92 o 
  -2   3  11       37.97       27.12      2.68 o 
  -1   3  11      365.50      367.20      9.15 o 
   0   3  11       35.01       37.85      3.52 o 
   1   3  11        7.11       10.66      3.28 o 
   2   3  11       86.56       74.97      5.55 o 
   3   3  11        0.89        3.92      4.12 o 
  -7   4  11      105.28      108.67      7.60 o 
  -6   4  11      132.96      133.29     19.16 o 
  -5   4  11      459.02      452.95      9.37 o 
  -4   4  11        9.66       16.76      4.75 o 
  -3   4  11      351.04      348.32      6.65 o 
  -2   4  11      108.02      126.60      3.30 o 
  -1   4  11       13.79       14.99      3.78 o 
   0   4  11       42.77       38.48      3.89 o 
   1   4  11       31.79       29.73      3.73 o 
   2   4  11        1.97        1.28      3.73 o 
   3   4  11       42.67       32.29      6.93 o 
  -7   5  11        3.58       -1.10      6.00 o 
  -6   5  11        0.81        6.58      5.12 o 
  -5   5  11       55.51       58.15     12.09 o 
  -4   5  11       18.00       18.34      5.04 o 
  -3   5  11       58.21       50.23      4.33 o 
  -2   5  11        0.23        2.58      3.55 o 
  -1   5  11      121.91      122.18      5.18 o 
   0   5  11        0.52        1.04      3.62 o 
   1   5  11      145.34      149.34     11.24 o 
   2   5  11       16.15       15.91      4.20 o 
  -6   6  11        9.79        4.15     13.66 o 
  -5   6  11       71.67       91.26      6.42 o 
  -4   6  11        4.06        4.04      4.73 o 
  -3   6  11        4.19        8.35      3.72 o 
  -2   6  11      467.75      460.49      7.58 o 
  -1   6  11       34.37       29.38      3.45 o 
   0   6  11      158.18      138.36      9.76 o 
   1   6  11        5.02        4.86      3.45 o 
   2   6  11        0.81        4.55      5.30 o 
  -6   7  11       35.39       44.79      9.23 o 
  -5   7  11       23.94       23.19      8.66 o 
  -4   7  11      276.40      274.29      8.73 o 
  -3   7  11        0.73       -4.60      4.60 o 
  -2   7  11        2.27        2.09      3.72 o 
  -1   7  11        9.63        0.48      5.85 o 
   0   7  11       19.61       17.21      3.61 o 
   1   7  11        0.53        3.88      3.33 o 
  -5   8  11       50.57       57.00      6.50 o 
  -4   8  11        0.02        5.16      5.13 o 
  -3   8  11       34.73       40.15      4.78 o 
  -2   8  11        3.04        3.19      3.97 o 
  -1   8  11       50.42       35.77      5.73 o 
   0   8  11        8.15       10.15      3.48 o 
  -4   9  11       55.81       50.16      6.43 o 
  -3   9  11       44.05       37.04      4.95 o 
  -2   9  11        0.02        7.52      4.07 o 
  -1   9  11      111.51       96.22      4.97 o 
  -6   0  12      147.59      165.15      7.76 o 
  -4   0  12      174.66      161.19     16.92 o 
  -2   0  12      163.25      176.81      8.65 o 
   0   0  12       50.85       72.16      3.86 o 
   2   0  12       20.51       18.13      6.27 o 
  -7   1  12        7.26       16.64      4.36 o 
  -6   1  12      111.03       97.23      6.36 o 
  -5   1  12        1.19        8.40      3.45 o 
  -4   1  12        7.78        3.87      3.84 o 
  -3   1  12        0.52        9.12      2.75 o 
  -2   1  12       81.30       91.56      3.67 o 
  -1   1  12       35.23       32.69      2.51 o 
   0   1  12       74.96       83.76      2.90 o 
   1   1  12       13.53        9.33      2.45 o 
   2   1  12       30.72       40.06      3.19 o 
  -7   2  12      213.15      219.98     27.68 o 
  -6   2  12        0.40        7.35     14.23 o 
  -5   2  12      216.62      211.02      7.48 o 
  -4   2  12       23.07       23.97     10.63 o 
  -3   2  12      222.60      228.12     13.35 o 
  -2   2  12        3.37        0.39      3.57 o 
  -1   2  12      298.66      292.24      9.12 o 
   0   2  12        8.25        5.99      3.10 o 
   1   2  12       89.74       92.42      4.54 o 
   2   2  12        0.56        0.76      6.93 o 
  -7   3  12       27.57       25.12      6.45 o 
  -6   3  12       82.40       69.77     18.69 o 
  -5   3  12        5.98       10.47      5.20 o 
  -4   3  12       28.80       33.38     14.19 o 
  -3   3  12       49.40       54.09      5.57 o 
  -2   3  12        0.11        4.09      4.01 o 
  -1   3  12        1.57        0.72      3.12 o 
   0   3  12        4.91        7.43      5.33 o 
   1   3  12       16.50        8.27      3.58 o 
   2   3  12        1.94       -0.31      3.94 o 
  -6   4  12       90.58      114.25      9.29 o 
  -5   4  12       11.74        9.74      5.34 o 
  -4   4  12       10.35        6.58      4.69 o 
  -3   4  12       24.82       29.23      4.11 o 
  -2   4  12       24.81       30.32      4.18 o 
  -1   4  12        0.25        9.73      3.28 o 
   0   4  12       17.56       17.68      3.48 o 
   1   4  12       12.75       10.15      3.64 o 
  -6   5  12       74.96       75.91     13.49 o 
  -5   5  12        8.14       10.57      5.82 o 
  -4   5  12       25.79       19.80     15.09 o 
  -3   5  12        0.46        5.13      4.63 o 
  -2   5  12      415.76      413.71     11.79 o 
  -1   5  12        4.39        6.34      3.34 o 
   0   5  12      133.79      130.53      4.87 o 
   1   5  12        0.44        8.23      3.76 o 
  -5   6  12      216.27      202.70     10.56 o 
  -4   6  12        9.60        6.31      5.11 o 
  -3   6  12        4.31       11.28      4.18 o 
  -2   6  12        0.00        0.58      3.98 o 
  -1   6  12        0.58       12.08      3.51 o 
   0   6  12        7.94        7.38      5.99 o 
  -4   7  12        0.40       -5.04      5.04 o 
  -3   7  12       58.57       58.59      7.84 o 
  -2   7  12        0.54       -0.89      3.83 o 
  -1   7  12        3.34       -0.12      3.49 o 
  -5   0  13       12.70        9.49      6.26 o 
  -3   0  13        1.36        6.76      3.83 o 
  -1   0  13        5.66       -0.25      3.40 o 
   1   0  13       23.66       26.23      4.54 o 
  -6   1  13        6.93        6.35      4.27 o 
  -5   1  13       13.09        7.97      3.82 o 
  -4   1  13       25.56       21.80      4.45 o 
  -3   1  13       79.60       83.30      7.07 o 
  -2   1  13       10.57       16.82      3.29 o 
  -1   1  13      200.10      201.52      7.14 o 
   0   1  13        0.00        0.94      2.68 o 
  -6   2  13      106.75      110.21      7.30 o 
  -5   2  13        9.69       13.58     20.39 o 
  -4   2  13       96.93       88.11      6.27 o 
  -3   2  13        0.86        3.35      3.90 o 
  -2   2  13      259.43      293.29     11.29 o 
  -1   2  13        4.93        5.33      3.48 o 
   0   2  13      148.46      159.93      8.75 o 
  -5   3  13        0.01        3.64      5.32 o 
  -4   3  13        4.08       14.48      6.93 o 
  -3   3  13       73.47       72.89     13.54 o 
  -2   3  13        0.77        2.03      7.09 o 
  -1   3  13       70.31       58.41      4.25 o 
   0   3  13        4.91        4.47      3.47 o 
  -5   4  13        0.02       -6.01      6.01 o 
  -4   4  13        0.01       -3.06      5.06 o 
  -3   4  13        0.58        0.09      4.02 o 
  -2   4  13       34.48       37.39      4.59 o 
  -1   4  13       14.12       15.33      3.86 o 
   0   4  13        8.68        7.40      4.91 o 
  -4   5  13       14.20       17.68      8.33 o 
  -3   5  13        9.53        5.18      4.24 o 
  -2   5  13        0.73        2.22      4.21 o 
  -1   5  13       81.08       84.09      5.42 o 
  -4   0  14      165.81      178.79     22.52 o 
  -2   0  14      188.70      178.33      9.03 o 
  -3   1  14       69.73       57.38      5.20 o 
  -2   1  14        9.38       10.26      4.00 o 
                                                 
